# Supplementary material for: Present‐day sympatry belies the evolutionary origin of a high‐order polyploid
Source: New Phytol. 2017 Aug 3;216(1):279–90. doi: 10.1111/nph.14711 (PMC5637924; doi:10.1111/nph.14711)
Supplement: Supplementary file 2 — Table S1 Topologies of constraint trees for hypothesis testing [file NPH-216-279-s002.xlsx]

## Sheet: SI_Cover
New Phytologist Supporting Information
Article title: Present-day sympatry belies the evolutionary origin of a high-order polyploid
Authors: Na Wei, Jacob A. Tennessen, Aaron Liston and Tia-Lynn Ashman
Article acceptance date: 20 June 2017

## Sheet: Table S1
Table S1 Topologies of constraint trees for hypothesis testing.
	Tree	Chromosome	Topology
H1 'Contemporary sympatric speciation' hypothesis
	1	I	((Fcas-I-m-1,Fcas-I-p-1,Reference,MRD60,MRD30,LNF23,Fcas-I-m-3,Fcas-I-p-3),(Fiinumae,(Fcas-I-m-2,Fcas-I-p-2,Fchil-I-Bi,Fvirg-I-Bi),(Fcas-I-m-5,Fcas-I-p-5,Fchil-I-B1,Fvirg-I-B1),(Fcas-I-m-4,Fcas-I-p-4,Fchil-I-B2,Fvirg-I-B2)));
	2	I	((Fcas-I-m-1,Fcas-I-p-1,Reference,MRD60,MRD30,LNF23,Fcas-I-m-3,Fcas-I-p-3),(Fiinumae,(Fcas-I-m-2,Fcas-I-p-2,Fchil-I-Bi,Fvirg-I-Bi),(Fcas-I-m-4,Fcas-I-p-4,Fchil-I-B1,Fvirg-I-B1),(Fcas-I-m-5,Fcas-I-p-5,Fchil-I-B2,Fvirg-I-B2)));
	3	I	((Fcas-I-m-1,Fcas-I-p-1,Reference,MRD60,MRD30,LNF23,Fcas-I-m-4,Fcas-I-p-4),(Fiinumae,(Fcas-I-m-2,Fcas-I-p-2,Fchil-I-Bi,Fvirg-I-Bi),(Fcas-I-m-3,Fcas-I-p-3,Fchil-I-B1,Fvirg-I-B1),(Fcas-I-m-5,Fcas-I-p-5,Fchil-I-B2,Fvirg-I-B2)));
	4	I	((Fcas-I-m-1,Fcas-I-p-1,Reference,MRD60,MRD30,LNF23,Fcas-I-m-4,Fcas-I-p-4),(Fiinumae,(Fcas-I-m-2,Fcas-I-p-2,Fchil-I-Bi,Fvirg-I-Bi),(Fcas-I-m-5,Fcas-I-p-5,Fchil-I-B1,Fvirg-I-B1),(Fcas-I-m-3,Fcas-I-p-3,Fchil-I-B2,Fvirg-I-B2)));
	5	I	((Fcas-I-m-1,Fcas-I-p-1,Reference,MRD60,MRD30,LNF23,Fcas-I-m-5,Fcas-I-p-5),(Fiinumae,(Fcas-I-m-2,Fcas-I-p-2,Fchil-I-Bi,Fvirg-I-Bi),(Fcas-I-m-3,Fcas-I-p-3,Fchil-I-B1,Fvirg-I-B1),(Fcas-I-m-4,Fcas-I-p-4,Fchil-I-B2,Fvirg-I-B2)));
	6	I	((Fcas-I-m-1,Fcas-I-p-1,Reference,MRD60,MRD30,LNF23,Fcas-I-m-5,Fcas-I-p-5),(Fiinumae,(Fcas-I-m-2,Fcas-I-p-2,Fchil-I-Bi,Fvirg-I-Bi),(Fcas-I-m-4,Fcas-I-p-4,Fchil-I-B1,Fvirg-I-B1),(Fcas-I-m-3,Fcas-I-p-3,Fchil-I-B2,Fvirg-I-B2)));
	7	II	((Fcas-II-m-1,Fcas-II-p-1,Reference,MRD60,MRD30,LNF23,Fcas-II-m-3,Fcas-II-p-3),(Fiinumae,(Fcas-II-m-2,Fcas-II-p-2,Fchil-II-Bi,Fvirg-II-Bi),(Fcas-II-m-4,Fcas-II-p-4,Fchil-II-B1,Fvirg-II-B1),(Fcas-II-m-5,Fcas-II-p-5,Fchil-II-B2,Fvirg-II-B2)));
	8	II	((Fcas-II-m-1,Fcas-II-p-1,Reference,MRD60,MRD30,LNF23,Fcas-II-m-5,Fcas-II-p-5),(Fiinumae,(Fcas-II-m-2,Fcas-II-p-2,Fchil-II-Bi,Fvirg-II-Bi),(Fcas-II-m-4,Fcas-II-p-4,Fchil-II-B1,Fvirg-II-B1),(Fcas-II-m-3,Fcas-II-p-3,Fchil-II-B2,Fvirg-II-B2)));
	9	II	((Fcas-II-m-1,Fcas-II-p-1,Reference,MRD60,MRD30,LNF23,Fcas-II-m-4,Fcas-II-p-4),(Fiinumae,(Fcas-II-m-2,Fcas-II-p-2,Fchil-II-Bi,Fvirg-II-Bi),(Fcas-II-m-3,Fcas-II-p-3,Fchil-II-B1,Fvirg-II-B1),(Fcas-II-m-5,Fcas-II-p-5,Fchil-II-B2,Fvirg-II-B2)));
	10	II	((Fcas-II-m-1,Fcas-II-p-1,Reference,MRD60,MRD30,LNF23,Fcas-II-m-2,Fcas-II-p-2),(Fiinumae,(Fcas-II-m-3,Fcas-II-p-3,Fchil-II-Bi,Fvirg-II-Bi),(Fcas-II-m-4,Fcas-II-p-4,Fchil-II-B1,Fvirg-II-B1),(Fcas-II-m-5,Fcas-II-p-5,Fchil-II-B2,Fvirg-II-B2)));
	11	II	((Fcas-II-m-1,Fcas-II-p-1,Reference,MRD60,MRD30,LNF23,Fcas-II-m-5,Fcas-II-p-5),(Fiinumae,(Fcas-II-m-2,Fcas-II-p-2,Fchil-II-Bi,Fvirg-II-Bi),(Fcas-II-m-3,Fcas-II-p-3,Fchil-II-B1,Fvirg-II-B1),(Fcas-II-m-4,Fcas-II-p-4,Fchil-II-B2,Fvirg-II-B2)));
	12	II	((Fcas-II-m-1,Fcas-II-p-1,Reference,MRD60,MRD30,LNF23,Fcas-II-m-4,Fcas-II-p-4),(Fiinumae,(Fcas-II-m-2,Fcas-II-p-2,Fchil-II-Bi,Fvirg-II-Bi),(Fcas-II-m-5,Fcas-II-p-5,Fchil-II-B1,Fvirg-II-B1),(Fcas-II-m-3,Fcas-II-p-3,Fchil-II-B2,Fvirg-II-B2)));
	13	III	((Fcas-III-m-1,Fcas-III-p-1,Reference,MRD60,MRD30,LNF23,Fcas-III-m-4,Fcas-III-p-4),(Fiinumae,(Fcas-III-m-5,Fcas-III-p-5,Fchil-III-Bi,Fvirg-III-Bi),(Fcas-III-m-2,Fcas-III-p-2,Fchil-III-B1,Fvirg-III-B1),(Fcas-III-m-3,Fcas-III-p-3,Fchil-III-B2,Fvirg-III-B2)));
	14	III	((Fcas-III-m-1,Fcas-III-p-1,Reference,MRD60,MRD30,LNF23,Fcas-III-m-5,Fcas-III-p-5),(Fiinumae,(Fcas-III-m-4,Fcas-III-p-4,Fchil-III-Bi,Fvirg-III-Bi),(Fcas-III-m-2,Fcas-III-p-2,Fchil-III-B1,Fvirg-III-B1),(Fcas-III-m-3,Fcas-III-p-3,Fchil-III-B2,Fvirg-III-B2)));
	15	III	((Fcas-III-m-1,Fcas-III-p-1,Reference,MRD60,MRD30,LNF23,Fcas-III-m-3,Fcas-III-p-3),(Fiinumae,(Fcas-III-m-5,Fcas-III-p-5,Fchil-III-Bi,Fvirg-III-Bi),(Fcas-III-m-2,Fcas-III-p-2,Fchil-III-B1,Fvirg-III-B1),(Fcas-III-m-4,Fcas-III-p-4,Fchil-III-B2,Fvirg-III-B2)));
	16	III	((Fcas-III-m-1,Fcas-III-p-1,Reference,MRD60,MRD30,LNF23,Fcas-III-m-3,Fcas-III-p-3),(Fiinumae,(Fcas-III-m-4,Fcas-III-p-4,Fchil-III-Bi,Fvirg-III-Bi),(Fcas-III-m-2,Fcas-III-p-2,Fchil-III-B1,Fvirg-III-B1),(Fcas-III-m-5,Fcas-III-p-5,Fchil-III-B2,Fvirg-III-B2)));
	17	III	((Fcas-III-m-1,Fcas-III-p-1,Reference,MRD60,MRD30,LNF23,Fcas-III-m-2,Fcas-III-p-2),(Fiinumae,(Fcas-III-m-5,Fcas-III-p-5,Fchil-III-Bi,Fvirg-III-Bi),(Fcas-III-m-4,Fcas-III-p-4,Fchil-III-B1,Fvirg-III-B1),(Fcas-III-m-3,Fcas-III-p-3,Fchil-III-B2,Fvirg-III-B2)));
	18	III	((Fcas-III-m-1,Fcas-III-p-1,Reference,MRD60,MRD30,LNF23,Fcas-III-m-2,Fcas-III-p-2),(Fiinumae,(Fcas-III-m-4,Fcas-III-p-4,Fchil-III-Bi,Fvirg-III-Bi),(Fcas-III-m-5,Fcas-III-p-5,Fchil-III-B1,Fvirg-III-B1),(Fcas-III-m-3,Fcas-III-p-3,Fchil-III-B2,Fvirg-III-B2)));
	19	IV	((Fcas-IV-m-1,Fcas-IV-p-1,Reference,MRD60,MRD30,LNF23,Fcas-IV-m-4,Fcas-IV-p-4),(Fiinumae,(Fcas-IV-m-2,Fcas-IV-p-2,Fchil-IV-Bi,Fvirg-IV-Bi),(Fcas-IV-m-3,Fcas-IV-p-3,Fchil-IV-B1,Fvirg-IV-B1),(Fcas-IV-m-5,Fcas-IV-p-5,Fchil-IV-B2,Fvirg-IV-B2)));
	20	IV	((Fcas-IV-m-1,Fcas-IV-p-1,Reference,MRD60,MRD30,LNF23,Fcas-IV-m-5,Fcas-IV-p-5),(Fiinumae,(Fcas-IV-m-2,Fcas-IV-p-2,Fchil-IV-Bi,Fvirg-IV-Bi),(Fcas-IV-m-3,Fcas-IV-p-3,Fchil-IV-B1,Fvirg-IV-B1),(Fcas-IV-m-4,Fcas-IV-p-4,Fchil-IV-B2,Fvirg-IV-B2)));
	21	IV	((Fcas-IV-m-1,Fcas-IV-p-1,Reference,MRD60,MRD30,LNF23,Fcas-IV-m-2,Fcas-IV-p-2),(Fiinumae,(Fcas-IV-m-4,Fcas-IV-p-4,Fchil-IV-Bi,Fvirg-IV-Bi),(Fcas-IV-m-3,Fcas-IV-p-3,Fchil-IV-B1,Fvirg-IV-B1),(Fcas-IV-m-5,Fcas-IV-p-5,Fchil-IV-B2,Fvirg-IV-B2)));
	22	IV	((Fcas-IV-m-1,Fcas-IV-p-1,Reference,MRD60,MRD30,LNF23,Fcas-IV-m-2,Fcas-IV-p-2),(Fiinumae,(Fcas-IV-m-5,Fcas-IV-p-5,Fchil-IV-Bi,Fvirg-IV-Bi),(Fcas-IV-m-3,Fcas-IV-p-3,Fchil-IV-B1,Fvirg-IV-B1),(Fcas-IV-m-4,Fcas-IV-p-4,Fchil-IV-B2,Fvirg-IV-B2)));
	23	IV	((Fcas-IV-m-1,Fcas-IV-p-1,Reference,MRD60,MRD30,LNF23,Fcas-IV-m-3,Fcas-IV-p-3),(Fiinumae,(Fcas-IV-m-2,Fcas-IV-p-2,Fchil-IV-Bi,Fvirg-IV-Bi),(Fcas-IV-m-4,Fcas-IV-p-4,Fchil-IV-B1,Fvirg-IV-B1),(Fcas-IV-m-5,Fcas-IV-p-5,Fchil-IV-B2,Fvirg-IV-B2)));
	24	IV	((Fcas-IV-m-1,Fcas-IV-p-1,Reference,MRD60,MRD30,LNF23,Fcas-IV-m-3,Fcas-IV-p-3),(Fiinumae,(Fcas-IV-m-2,Fcas-IV-p-2,Fchil-IV-Bi,Fvirg-IV-Bi),(Fcas-IV-m-5,Fcas-IV-p-5,Fchil-IV-B1,Fvirg-IV-B1),(Fcas-IV-m-4,Fcas-IV-p-4,Fchil-IV-B2,Fvirg-IV-B2)));
	25	V	((Fcas-V-m-1,Fcas-V-p-1,Reference,MRD60,MRD30,LNF23,Fcas-V-m-5),(Fiinumae,(Fcas-V-m-2,Fcas-V-p-2,Fchil-V-Bi,Fvirg-V-Bi),(Fcas-V-m-3,Fcas-V-p-3,Fchil-V-B1,Fvirg-V-B1),(Fcas-V-m-4,Fcas-V-p-4,Fchil-V-B2,Fvirg-V-B2)));
	26	V	((Fcas-V-m-1,Fcas-V-p-1,Reference,MRD60,MRD30,LNF23,Fcas-V-m-4,Fcas-V-p-4),(Fiinumae,(Fcas-V-m-2,Fcas-V-p-2,Fchil-V-Bi,Fvirg-V-Bi),(Fcas-V-m-3,Fcas-V-p-3,Fchil-V-B1,Fvirg-V-B1),(Fcas-V-m-5,Fchil-V-B2,Fvirg-V-B2)));
	27	V	((Fcas-V-m-1,Fcas-V-p-1,Reference,MRD60,MRD30,LNF23,Fcas-V-m-3,Fcas-V-p-3),(Fiinumae,(Fcas-V-m-2,Fcas-V-p-2,Fchil-V-Bi,Fvirg-V-Bi),(Fcas-V-m-4,Fcas-V-p-4,Fchil-V-B1,Fvirg-V-B1),(Fcas-V-m-5,Fchil-V-B2,Fvirg-V-B2)));
	28	V	((Fcas-V-m-1,Fcas-V-p-1,Reference,MRD60,MRD30,LNF23,Fcas-V-m-3,Fcas-V-p-3),(Fiinumae,(Fcas-V-m-2,Fcas-V-p-2,Fchil-V-Bi,Fvirg-V-Bi),(Fcas-V-m-5,Fchil-V-B1,Fvirg-V-B1),(Fcas-V-m-4,Fcas-V-p-4,Fchil-V-B2,Fvirg-V-B2)));
	29	V	((Fcas-V-m-1,Fcas-V-p-1,Reference,MRD60,MRD30,LNF23,Fcas-V-m-2,Fcas-V-p-2),(Fiinumae,(Fcas-V-m-5,Fchil-V-Bi,Fvirg-V-Bi),(Fcas-V-m-3,Fcas-V-p-3,Fchil-V-B1,Fvirg-V-B1),(Fcas-V-m-4,Fcas-V-p-4,Fchil-V-B2,Fvirg-V-B2)));
	30	V	((Fcas-V-m-1,Fcas-V-p-1,Reference,MRD60,MRD30,LNF23,Fcas-V-m-2,Fcas-V-p-2),(Fiinumae,(Fcas-V-m-4,Fcas-V-p-4,Fchil-V-Bi,Fvirg-V-Bi),(Fcas-V-m-3,Fcas-V-p-3,Fchil-V-B1,Fvirg-V-B1),(Fcas-V-m-5,Fchil-V-B2,Fvirg-V-B2)));
	31	VI	((Fcas-VI-m-1,Fcas-VI-p-3,Reference,MRD60,MRD30,LNF23,Fcas-VI-m-4,Fcas-VI-p-4),(Fiinumae,(Fcas-VI-m-2,Fcas-VI-p-2,Fchil-VI-Bi,Fvirg-VI-Bi),(Fcas-VI-m-3,Fcas-VI-p-1,Fchil-VI-B1,Fvirg-VI-B1),(Fcas-VI-m-5,Fcas-VI-p-5,Fchil-VI-B2,Fvirg-VI-B2)));
	32	VI	((Fcas-VI-m-1,Fcas-VI-p-3,Reference,MRD60,MRD30,LNF23,Fcas-VI-m-3,Fcas-VI-p-1),(Fiinumae,(Fcas-VI-m-2,Fcas-VI-p-2,Fchil-VI-Bi,Fvirg-VI-Bi),(Fcas-VI-m-4,Fcas-VI-p-4,Fchil-VI-B1,Fvirg-VI-B1),(Fcas-VI-m-5,Fcas-VI-p-5,Fchil-VI-B2,Fvirg-VI-B2)));
	33	VI	((Fcas-VI-m-1,Fcas-VI-p-3,Reference,MRD60,MRD30,LNF23,Fcas-VI-m-5,Fcas-VI-p-5),(Fiinumae,(Fcas-VI-m-2,Fcas-VI-p-2,Fchil-VI-Bi,Fvirg-VI-Bi),(Fcas-VI-m-3,Fcas-VI-p-1,Fchil-VI-B1,Fvirg-VI-B1),(Fcas-VI-m-4,Fcas-VI-p-4,Fchil-VI-B2,Fvirg-VI-B2)));
	34	VI	((Fcas-VI-m-1,Fcas-VI-p-3,Reference,MRD60,MRD30,LNF23,Fcas-VI-m-5,Fcas-VI-p-5),(Fiinumae,(Fcas-VI-m-2,Fcas-VI-p-2,Fchil-VI-Bi,Fvirg-VI-Bi),(Fcas-VI-m-4,Fcas-VI-p-4,Fchil-VI-B1,Fvirg-VI-B1),(Fcas-VI-m-3,Fcas-VI-p-1,Fchil-VI-B2,Fvirg-VI-B2)));
	35	VI	((Fcas-VI-m-1,Fcas-VI-p-3,Reference,MRD60,MRD30,LNF23,Fcas-VI-m-2,Fcas-VI-p-2),(Fiinumae,(Fcas-VI-m-4,Fcas-VI-p-4,Fchil-VI-Bi,Fvirg-VI-Bi),(Fcas-VI-m-3,Fcas-VI-p-1,Fchil-VI-B1,Fvirg-VI-B1),(Fcas-VI-m-5,Fcas-VI-p-5,Fchil-VI-B2,Fvirg-VI-B2)));
	36	VI	((Fcas-VI-m-1,Fcas-VI-p-3,Reference,MRD60,MRD30,LNF23,Fcas-VI-m-2,Fcas-VI-p-2),(Fiinumae,(Fcas-VI-m-3,Fcas-VI-p-1,Fchil-VI-Bi,Fvirg-VI-Bi),(Fcas-VI-m-4,Fcas-VI-p-4,Fchil-VI-B1,Fvirg-VI-B1),(Fcas-VI-m-5,Fcas-VI-p-5,Fchil-VI-B2,Fvirg-VI-B2)));
	37	VII	((Reference,MRD60,MRD30,LNF23,Fchil-VII-Av,Fvirg-VII-Av,Fcas-VII-m-1,Fcas.p_LG41_VII,Fcas-VII-m-2,Fcas-VII-p-2),(Fiinumae,(Fcas-VII-m-3,Fchil-VII-Bi,Fvirg-VII-Bi),(Fcas-VII-m-4,Fchil-VII-B1,Fvirg-VII-B1),(Fcas-VII-m-5,Fchil-VII-B2,Fvirg-VII-B2)));
	38	VII	((Reference,MRD60,MRD30,LNF23,Fchil-VII-Av,Fvirg-VII-Av,Fcas-VII-m-1,Fcas.p_LG41_VII,Fcas-VII-m-3,Fcas-VII-p-2),(Fiinumae,(Fcas-VII-m-2,Fchil-VII-Bi,Fvirg-VII-Bi),(Fcas-VII-m-4,Fchil-VII-B1,Fvirg-VII-B1),(Fcas-VII-m-5,Fchil-VII-B2,Fvirg-VII-B2)));
	39	VII	((Reference,MRD60,MRD30,LNF23,Fchil-VII-Av,Fvirg-VII-Av,Fcas-VII-m-1,Fcas.p_LG41_VII,Fcas-VII-m-4),(Fiinumae,(Fcas-VII-m-3,Fcas-VII-p-2,Fchil-VII-Bi,Fvirg-VII-Bi),(Fcas-VII-m-2,Fchil-VII-B1,Fvirg-VII-B1),(Fcas-VII-m-5,Fchil-VII-B2,Fvirg-VII-B2)));
	40	VII	((Reference,MRD60,MRD30,LNF23,Fchil-VII-Av,Fvirg-VII-Av,Fcas-VII-m-1,Fcas.p_LG41_VII,Fcas-VII-m-5),(Fiinumae,(Fcas-VII-m-3,Fcas-VII-p-2,Fchil-VII-Bi,Fvirg-VII-Bi),(Fcas-VII-m-4,Fchil-VII-B1,Fvirg-VII-B1),(Fcas-VII-m-2,Fchil-VII-B2,Fvirg-VII-B2)));
	41	VII	((Reference,MRD60,MRD30,LNF23,Fchil-VII-Av,Fvirg-VII-Av,Fcas-VII-m-3,Fcas-VII-m-2,Fcas-VII-p-2),(Fiinumae,(Fcas-VII-m-1,Fcas.p_LG41_VII,Fchil-VII-Bi,Fvirg-VII-Bi),(Fcas-VII-m-4,Fchil-VII-B1,Fvirg-VII-B1),(Fcas-VII-m-5,Fchil-VII-B2,Fvirg-VII-B2)));
	42	VII	((Reference,MRD60,MRD30,LNF23,Fchil-VII-Av,Fvirg-VII-Av,Fcas-VII-m-2,Fcas-VII-m-5),(Fiinumae,(Fcas-VII-m-3,Fcas-VII-p-2,Fchil-VII-Bi,Fvirg-VII-Bi),(Fcas-VII-m-4,Fchil-VII-B1,Fvirg-VII-B1),(Fcas-VII-m-1,Fcas.p_LG41_VII,Fchil-VII-B2,Fvirg-VII-B2)));
H2.A 'Ancient hybrid speciation' hypothesis
	43	I	((Fcas-I-m-1,Fcas-I-p-1,Reference,MRD60,MRD30,LNF23),(Fiinumae,(Fcas-I-m-2,Fcas-I-p-2,Fchil-I-Bi,Fvirg-I-Bi,Fcas-I-m-3,Fcas-I-p-3),(Fcas-I-m-4,Fcas-I-p-4,Fchil-I-B1,Fvirg-I-B1),(Fcas-I-m-5,Fcas-I-p-5,Fchil-I-B2,Fvirg-I-B2)));
	44	I	((Fcas-I-m-1,Fcas-I-p-1,Reference,MRD60,MRD30,LNF23),(Fiinumae,(Fcas-I-m-2,Fcas-I-p-2,Fchil-I-Bi,Fvirg-I-Bi,Fcas-I-m-3,Fcas-I-p-3),(Fcas-I-m-5,Fcas-I-p-5,Fchil-I-B1,Fvirg-I-B1),(Fcas-I-m-4,Fcas-I-p-4,Fchil-I-B2,Fvirg-I-B2)));
	45	I	((Fcas-I-m-1,Fcas-I-p-1,Reference,MRD60,MRD30,LNF23),(Fiinumae,(Fcas-I-m-2,Fcas-I-p-2,Fchil-I-Bi,Fvirg-I-Bi,Fcas-I-m-5,Fcas-I-p-5),(Fcas-I-m-4,Fcas-I-p-4,Fchil-I-B1,Fvirg-I-B1),(Fcas-I-m-3,Fcas-I-p-3,Fchil-I-B2,Fvirg-I-B2)));
	46	I	((Fcas-I-m-1,Fcas-I-p-1,Reference,MRD60,MRD30,LNF23),(Fiinumae,(Fcas-I-m-2,Fcas-I-p-2,Fchil-I-Bi,Fvirg-I-Bi,Fcas-I-m-5,Fcas-I-p-5),(Fcas-I-m-3,Fcas-I-p-3,Fchil-I-B1,Fvirg-I-B1),(Fcas-I-m-4,Fcas-I-p-4,Fchil-I-B2,Fvirg-I-B2)));
	47	I	((Fcas-I-m-1,Fcas-I-p-1,Reference,MRD60,MRD30,LNF23),(Fiinumae,(Fcas-I-m-2,Fcas-I-p-2,Fchil-I-Bi,Fvirg-I-Bi,Fcas-I-m-4,Fcas-I-p-4),(Fcas-I-m-5,Fcas-I-p-5,Fchil-I-B1,Fvirg-I-B1),(Fcas-I-m-3,Fcas-I-p-3,Fchil-I-B2,Fvirg-I-B2)));
	48	I	((Fcas-I-m-1,Fcas-I-p-1,Reference,MRD60,MRD30,LNF23),(Fiinumae,(Fcas-I-m-2,Fcas-I-p-2,Fchil-I-Bi,Fvirg-I-Bi,Fcas-I-m-4,Fcas-I-p-4),(Fcas-I-m-3,Fcas-I-p-3,Fchil-I-B1,Fvirg-I-B1),(Fcas-I-m-5,Fcas-I-p-5,Fchil-I-B2,Fvirg-I-B2)));
	49	I	((Fcas-I-m-1,Fcas-I-p-1,Reference,MRD60,MRD30,LNF23),(Fiinumae,(Fchil-I-Bi,Fvirg-I-Bi,Fcas-I-m-4,Fcas-I-p-4,Fcas-I-m-5,Fcas-I-p-5),(Fcas-I-m-3,Fcas-I-p-3,Fchil-I-B1,Fvirg-I-B1),(Fcas-I-m-2,Fcas-I-p-2,Fchil-I-B2,Fvirg-I-B2)));
	50	II	((Fcas-II-m-1,Fcas-II-p-1,Reference,MRD60,MRD30,LNF23),(Fiinumae,(Fcas-II-m-2,Fcas-II-p-2,Fchil-II-Bi,Fvirg-II-Bi,Fcas-II-m-3,Fcas-II-p-3),(Fcas-II-m-4,Fcas-II-p-4,Fchil-II-B1,Fvirg-II-B1),(Fcas-II-m-5,Fcas-II-p-5,Fchil-II-B2,Fvirg-II-B2)));
	51	II	((Fcas-II-m-1,Fcas-II-p-1,Reference,MRD60,MRD30,LNF23),(Fiinumae,(Fcas-II-m-2,Fcas-II-p-2,Fchil-II-Bi,Fvirg-II-Bi,Fcas-II-m-5,Fcas-II-p-5),(Fcas-II-m-4,Fcas-II-p-4,Fchil-II-B1,Fvirg-II-B1),(Fcas-II-m-3,Fcas-II-p-3,Fchil-II-B2,Fvirg-II-B2)));
	52	II	((Fcas-II-m-1,Fcas-II-p-1,Reference,MRD60,MRD30,LNF23),(Fiinumae,(Fcas-II-m-2,Fcas-II-p-2,Fchil-II-Bi,Fvirg-II-Bi,Fcas-II-m-4,Fcas-II-p-4),(Fcas-II-m-3,Fcas-II-p-3,Fchil-II-B1,Fvirg-II-B1),(Fcas-II-m-5,Fcas-II-p-5,Fchil-II-B2,Fvirg-II-B2)));
	53	II	((Fcas-II-m-1,Fcas-II-p-1,Reference,MRD60,MRD30,LNF23),(Fiinumae,(Fchil-II-Bi,Fvirg-II-Bi,Fcas-II-m-3,Fcas-II-p-3,Fcas-II-m-5,Fcas-II-p-5),(Fcas-II-m-4,Fcas-II-p-4,Fchil-II-B1,Fvirg-II-B1),(Fcas-II-m-2,Fcas-II-p-2,Fchil-II-B2,Fvirg-II-B2)));
	54	II	((Fcas-II-m-1,Fcas-II-p-1,Reference,MRD60,MRD30,LNF23),(Fiinumae,(Fchil-II-Bi,Fvirg-II-Bi,Fcas-II-m-3,Fcas-II-p-3,Fcas-II-m-4,Fcas-II-p-4),(Fcas-II-m-2,Fcas-II-p-2,Fchil-II-B1,Fvirg-II-B1),(Fcas-II-m-5,Fcas-II-p-5,Fchil-II-B2,Fvirg-II-B2)));
	55	II	((Fcas-II-m-1,Fcas-II-p-1,Reference,MRD60,MRD30,LNF23),(Fiinumae,(Fchil-II-Bi,Fvirg-II-Bi,Fcas-II-m-5,Fcas-II-p-5,Fcas-II-m-4,Fcas-II-p-4),(Fcas-II-m-2,Fcas-II-p-2,Fchil-II-B1,Fvirg-II-B1),(Fcas-II-m-3,Fcas-II-p-3,Fchil-II-B2,Fvirg-II-B2)));
	56	II	((Fcas-II-m-1,Fcas-II-p-1,Reference,MRD60,MRD30,LNF23),(Fiinumae,(Fchil-II-Bi,Fvirg-II-Bi,Fcas-II-m-5,Fcas-II-p-5,Fcas-II-m-4,Fcas-II-p-4),(Fcas-II-m-3,Fcas-II-p-3,Fchil-II-B1,Fvirg-II-B1),(Fcas-II-m-2,Fcas-II-p-2,Fchil-II-B2,Fvirg-II-B2)));
	57	III	((Fcas-III-m-1,Fcas-III-p-1,Reference,MRD60,MRD30,LNF23),(Fiinumae,(Fcas-III-m-5,Fcas-III-p-5,Fchil-III-Bi,Fvirg-III-Bi,Fcas-III-m-4,Fcas-III-p-4),(Fcas-III-m-2,Fcas-III-p-2,Fchil-III-B1,Fvirg-III-B1),(Fcas-III-m-3,Fcas-III-p-3,Fchil-III-B2,Fvirg-III-B2)));
	58	III	((Fcas-III-m-1,Fcas-III-p-1,Reference,MRD60,MRD30,LNF23),(Fiinumae,(Fcas-III-m-5,Fcas-III-p-5,Fchil-III-Bi,Fvirg-III-Bi,Fcas-III-m-3,Fcas-III-p-3),(Fcas-III-m-2,Fcas-III-p-2,Fchil-III-B1,Fvirg-III-B1),(Fcas-III-m-4,Fcas-III-p-4,Fchil-III-B2,Fvirg-III-B2)));
	59	III	((Fcas-III-m-1,Fcas-III-p-1,Reference,MRD60,MRD30,LNF23),(Fiinumae,(Fcas-III-m-5,Fcas-III-p-5,Fchil-III-Bi,Fvirg-III-Bi,Fcas-III-m-2,Fcas-III-p-2),(Fcas-III-m-4,Fcas-III-p-4,Fchil-III-B1,Fvirg-III-B1),(Fcas-III-m-3,Fcas-III-p-3,Fchil-III-B2,Fvirg-III-B2)));
	60	III	((Fcas-III-m-1,Fcas-III-p-1,Reference,MRD60,MRD30,LNF23),(Fiinumae,(Fcas-III-m-5,Fcas-III-p-5,Fchil-III-Bi,Fvirg-III-Bi,Fcas-III-m-2,Fcas-III-p-2),(Fcas-III-m-3,Fcas-III-p-3,Fchil-III-B1,Fvirg-III-B1),(Fcas-III-m-4,Fcas-III-p-4,Fchil-III-B2,Fvirg-III-B2)));
	61	III	((Fcas-III-m-1,Fcas-III-p-1,Reference,MRD60,MRD30,LNF23),(Fiinumae,(Fchil-III-Bi,Fvirg-III-Bi,Fcas-III-m-4,Fcas-III-p-4,Fcas-III-m-3,Fcas-III-p-3),(Fcas-III-m-2,Fcas-III-p-2,Fchil-III-B1,Fvirg-III-B1),(Fcas-III-m-5,Fcas-III-p-5,Fchil-III-B2,Fvirg-III-B2)));
	62	III	((Fcas-III-m-1,Fcas-III-p-1,Reference,MRD60,MRD30,LNF23),(Fiinumae,(Fchil-III-Bi,Fvirg-III-Bi,Fcas-III-m-4,Fcas-III-p-4,Fcas-III-m-2,Fcas-III-p-2),(Fcas-III-m-5,Fcas-III-p-5,Fchil-III-B1,Fvirg-III-B1),(Fcas-III-m-3,Fcas-III-p-3,Fchil-III-B2,Fvirg-III-B2)));
	63	III	((Fcas-III-m-1,Fcas-III-p-1,Reference,MRD60,MRD30,LNF23),(Fiinumae,(Fchil-III-Bi,Fvirg-III-Bi,Fcas-III-m-3,Fcas-III-p-3,Fcas-III-m-2,Fcas-III-p-2),(Fcas-III-m-5,Fcas-III-p-5,Fchil-III-B1,Fvirg-III-B1),(Fcas-III-m-4,Fcas-III-p-4,Fchil-III-B2,Fvirg-III-B2)));
	64	IV	((Fcas-IV-m-1,Fcas-IV-p-1,Reference,MRD60,MRD30,LNF23),(Fiinumae,(Fcas-IV-m-2,Fcas-IV-p-2,Fchil-IV-Bi,Fvirg-IV-Bi,Fcas-IV-m-4,Fcas-IV-p-4),(Fcas-IV-m-3,Fcas-IV-p-3,Fchil-IV-B1,Fvirg-IV-B1),(Fcas-IV-m-5,Fcas-IV-p-5,Fchil-IV-B2,Fvirg-IV-B2)));
	65	IV	((Fcas-IV-m-1,Fcas-IV-p-1,Reference,MRD60,MRD30,LNF23),(Fiinumae,(Fcas-IV-m-2,Fcas-IV-p-2,Fchil-IV-Bi,Fvirg-IV-Bi,Fcas-IV-m-5,Fcas-IV-p-5),(Fcas-IV-m-3,Fcas-IV-p-3,Fchil-IV-B1,Fvirg-IV-B1),(Fcas-IV-m-4,Fcas-IV-p-4,Fchil-IV-B2,Fvirg-IV-B2)));
	66	IV	((Fcas-IV-m-1,Fcas-IV-p-1,Reference,MRD60,MRD30,LNF23),(Fiinumae,(Fcas-IV-m-2,Fcas-IV-p-2,Fchil-IV-Bi,Fvirg-IV-Bi,Fcas-IV-m-3,Fcas-IV-p-3),(Fcas-IV-m-4,Fcas-IV-p-4,Fchil-IV-B1,Fvirg-IV-B1),(Fcas-IV-m-5,Fcas-IV-p-5,Fchil-IV-B2,Fvirg-IV-B2)));
	67	IV	((Fcas-IV-m-1,Fcas-IV-p-1,Reference,MRD60,MRD30,LNF23),(Fiinumae,(Fcas-IV-m-2,Fcas-IV-p-2,Fchil-IV-Bi,Fvirg-IV-Bi,Fcas-IV-m-3,Fcas-IV-p-3),(Fcas-IV-m-5,Fcas-IV-p-5,Fchil-IV-B1,Fvirg-IV-B1),(Fcas-IV-m-4,Fcas-IV-p-4,Fchil-IV-B2,Fvirg-IV-B2)));
	68	IV	((Fcas-IV-m-1,Fcas-IV-p-1,Reference,MRD60,MRD30,LNF23),(Fiinumae,(Fchil-IV-Bi,Fvirg-IV-Bi,Fcas-IV-m-4,Fcas-IV-p-4,Fcas-IV-m-5,Fcas-IV-p-5),(Fcas-IV-m-3,Fcas-IV-p-3,Fchil-IV-B1,Fvirg-IV-B1),(Fcas-IV-m-2,Fcas-IV-p-2,Fchil-IV-B2,Fvirg-IV-B2)));
	69	IV	((Fcas-IV-m-1,Fcas-IV-p-1,Reference,MRD60,MRD30,LNF23),(Fiinumae,(Fchil-IV-Bi,Fvirg-IV-Bi,Fcas-IV-m-4,Fcas-IV-p-4,Fcas-IV-m-3,Fcas-IV-p-3),(Fcas-IV-m-5,Fcas-IV-p-5,Fchil-IV-B1,Fvirg-IV-B1),(Fcas-IV-m-2,Fcas-IV-p-2,Fchil-IV-B2,Fvirg-IV-B2)));
	70	IV	((Fcas-IV-m-1,Fcas-IV-p-1,Reference,MRD60,MRD30,LNF23),(Fiinumae,(Fchil-IV-Bi,Fvirg-IV-Bi,Fcas-IV-m-5,Fcas-IV-p-5,Fcas-IV-m-3,Fcas-IV-p-3),(Fcas-IV-m-4,Fcas-IV-p-4,Fchil-IV-B1,Fvirg-IV-B1),(Fcas-IV-m-2,Fcas-IV-p-2,Fchil-IV-B2,Fvirg-IV-B2)));
	71	V	((Fcas-V-m-1,Fcas-V-p-1,Reference,MRD60,MRD30,LNF23),(Fiinumae,(Fcas-V-m-2,Fcas-V-p-2,Fchil-V-Bi,Fvirg-V-Bi,Fcas-V-m-5),(Fcas-V-m-3,Fcas-V-p-3,Fchil-V-B1,Fvirg-V-B1),(Fcas-V-m-4,Fcas-V-p-4,Fchil-V-B2,Fvirg-V-B2)));
	72	V	((Fcas-V-m-1,Fcas-V-p-1,Reference,MRD60,MRD30,LNF23),(Fiinumae,(Fcas-V-m-2,Fcas-V-p-2,Fchil-V-Bi,Fvirg-V-Bi,Fcas-V-m-4,Fcas-V-p-4),(Fcas-V-m-3,Fcas-V-p-3,Fchil-V-B1,Fvirg-V-B1),(Fcas-V-m-5,Fchil-V-B2,Fvirg-V-B2)));
	73	V	((Fcas-V-m-1,Fcas-V-p-1,Reference,MRD60,MRD30,LNF23),(Fiinumae,(Fcas-V-m-2,Fcas-V-p-2,Fchil-V-Bi,Fvirg-V-Bi,Fcas-V-m-3,Fcas-V-p-3),(Fcas-V-m-5,Fchil-V-B1,Fvirg-V-B1),(Fcas-V-m-4,Fcas-V-p-4,Fchil-V-B2,Fvirg-V-B2)));
	74	V	((Fcas-V-m-1,Fcas-V-p-1,Reference,MRD60,MRD30,LNF23),(Fiinumae,(Fcas-V-m-2,Fcas-V-p-2,Fchil-V-Bi,Fvirg-V-Bi,Fcas-V-m-3,Fcas-V-p-3),(Fcas-V-m-4,Fcas-V-p-4,Fchil-V-B1,Fvirg-V-B1),(Fcas-V-m-5,Fchil-V-B2,Fvirg-V-B2)));
	75	V	((Fcas-V-m-1,Fcas-V-p-1,Reference,MRD60,MRD30,LNF23),(Fiinumae,(Fchil-V-Bi,Fvirg-V-Bi,Fcas-V-m-5,Fcas-V-m-4,Fcas-V-p-4),(Fcas-V-m-3,Fcas-V-p-3,Fchil-V-B1,Fvirg-V-B1),(Fcas-V-m-2,Fcas-V-p-2,Fchil-V-B2,Fvirg-V-B2)));
	76	V	((Fcas-V-m-1,Fcas-V-p-1,Reference,MRD60,MRD30,LNF23),(Fiinumae,(Fchil-V-Bi,Fvirg-V-Bi,Fcas-V-m-5,Fcas-V-m-3,Fcas-V-p-3),(Fcas-V-m-2,Fcas-V-p-2,Fchil-V-B1,Fvirg-V-B1),(Fcas-V-m-4,Fcas-V-p-4,Fchil-V-B2,Fvirg-V-B2)));
	77	V	((Fcas-V-m-1,Fcas-V-p-1,Reference,MRD60,MRD30,LNF23),(Fiinumae,(Fchil-V-Bi,Fvirg-V-Bi,Fcas-V-m-3,Fcas-V-p-3,Fcas-V-m-4,Fcas-V-p-4),(Fcas-V-m-2,Fcas-V-p-2,Fchil-V-B1,Fvirg-V-B1),(Fcas-V-m-5,Fchil-V-B2,Fvirg-V-B2)));
	78	VI	((Fcas-VI-m-1,Fcas-VI-p-3,Reference,MRD60,MRD30,LNF23),(Fiinumae,(Fcas-VI-m-2,Fcas-VI-p-2,Fchil-VI-Bi,Fvirg-VI-Bi,Fcas-VI-m-4,Fcas-VI-p-4),(Fcas-VI-m-3,Fcas-VI-p-1,Fchil-VI-B1,Fvirg-VI-B1),(Fcas-VI-m-5,Fcas-VI-p-5,Fchil-VI-B2,Fvirg-VI-B2)));
	79	VI	((Fcas-VI-m-1,Fcas-VI-p-3,Reference,MRD60,MRD30,LNF23),(Fiinumae,(Fcas-VI-m-2,Fcas-VI-p-2,Fchil-VI-Bi,Fvirg-VI-Bi,Fcas-VI-m-3,Fcas-VI-p-1),(Fcas-VI-m-4,Fcas-VI-p-4,Fchil-VI-B1,Fvirg-VI-B1),(Fcas-VI-m-5,Fcas-VI-p-5,Fchil-VI-B2,Fvirg-VI-B2)));
	80	VI	((Fcas-VI-m-1,Fcas-VI-p-3,Reference,MRD60,MRD30,LNF23),(Fiinumae,(Fcas-VI-m-2,Fcas-VI-p-2,Fchil-VI-Bi,Fvirg-VI-Bi,Fcas-VI-m-5,Fcas-VI-p-5),(Fcas-VI-m-3,Fcas-VI-p-1,Fchil-VI-B1,Fvirg-VI-B1),(Fcas-VI-m-4,Fcas-VI-p-4,Fchil-VI-B2,Fvirg-VI-B2)));
	81	VI	((Fcas-VI-m-1,Fcas-VI-p-3,Reference,MRD60,MRD30,LNF23),(Fiinumae,(Fcas-VI-m-2,Fcas-VI-p-2,Fchil-VI-Bi,Fvirg-VI-Bi,Fcas-VI-m-5,Fcas-VI-p-5),(Fcas-VI-m-4,Fcas-VI-p-4,Fchil-VI-B1,Fvirg-VI-B1),(Fcas-VI-m-3,Fcas-VI-p-1,Fchil-VI-B2,Fvirg-VI-B2)));
	82	VI	((Fcas-VI-m-1,Fcas-VI-p-3,Reference,MRD60,MRD30,LNF23),(Fiinumae,(Fchil-VI-Bi,Fvirg-VI-Bi,Fcas-VI-m-5,Fcas-VI-p-5,Fcas-VI-m-4,Fcas-VI-p-4),(Fcas-VI-m-3,Fcas-VI-p-1,Fchil-VI-B1,Fvirg-VI-B1),(Fcas-VI-m-2,Fcas-VI-p-2,Fchil-VI-B2,Fvirg-VI-B2)));
	83	VI	((Fcas-VI-m-1,Fcas-VI-p-3,Reference,MRD60,MRD30,LNF23),(Fiinumae,(Fchil-VI-Bi,Fvirg-VI-Bi,Fcas-VI-m-5,Fcas-VI-p-5,Fcas-VI-m-3,Fcas-VI-p-1),(Fcas-VI-m-4,Fcas-VI-p-4,Fchil-VI-B1,Fvirg-VI-B1),(Fcas-VI-m-2,Fcas-VI-p-2,Fchil-VI-B2,Fvirg-VI-B2)));
	84	VI	((Fcas-VI-m-1,Fcas-VI-p-3,Reference,MRD60,MRD30,LNF23),(Fiinumae,(Fchil-VI-Bi,Fvirg-VI-Bi,Fcas-VI-m-4,Fcas-VI-p-4,Fcas-VI-m-3,Fcas-VI-p-1),(Fcas-VI-m-2,Fcas-VI-p-2,Fchil-VI-B1,Fvirg-VI-B1),(Fcas-VI-m-5,Fcas-VI-p-5,Fchil-VI-B2,Fvirg-VI-B2)));
	85	VII	((Reference,MRD60,MRD30,LNF23,Fchil-VII-Av,Fvirg-VII-Av,Fcas-VII-m-1,Fcas.p_LG41_VII),(Fiinumae,(Fcas-VII-m-2,Fcas-VII-p-2,Fcas-VII-m-3,Fchil-VII-Bi,Fvirg-VII-Bi),(Fcas-VII-m-4,Fchil-VII-B1,Fvirg-VII-B1),(Fcas-VII-m-5,Fchil-VII-B2,Fvirg-VII-B2)));
	86	VII	((Reference,MRD60,MRD30,LNF23,Fchil-VII-Av,Fvirg-VII-Av,Fcas-VII-m-1,Fcas.p_LG41_VII),(Fiinumae,(Fcas-VII-m-4,Fcas-VII-p-2,Fcas-VII-m-3,Fchil-VII-Bi,Fvirg-VII-Bi),(Fcas-VII-m-2,Fchil-VII-B1,Fvirg-VII-B1),(Fcas-VII-m-5,Fchil-VII-B2,Fvirg-VII-B2)));
	87	VII	((Reference,MRD60,MRD30,LNF23,Fchil-VII-Av,Fvirg-VII-Av,Fcas-VII-m-2),(Fiinumae,(Fcas-VII-m-4,Fcas-VII-p-2,Fcas-VII-m-3,Fchil-VII-Bi,Fvirg-VII-Bi),(Fcas-VII-m-1,Fcas.p_LG41_VII,Fchil-VII-B1,Fvirg-VII-B1),(Fcas-VII-m-5,Fchil-VII-B2,Fvirg-VII-B2)));
	88	VII	((Reference,MRD60,MRD30,LNF23,Fchil-VII-Av,Fvirg-VII-Av,Fcas-VII-m-1,Fcas.p_LG41_VII),(Fiinumae,(Fcas-VII-m-5,Fcas-VII-p-2,Fcas-VII-m-3,Fchil-VII-Bi,Fvirg-VII-Bi),(Fcas-VII-m-4,Fchil-VII-B1,Fvirg-VII-B1),(Fcas-VII-m-2,Fchil-VII-B2,Fvirg-VII-B2)));
	89	VII	((Reference,MRD60,MRD30,LNF23,Fchil-VII-Av,Fvirg-VII-Av,Fcas-VII-m-2),(Fiinumae,(Fcas-VII-m-5,Fcas-VII-p-2,Fcas-VII-m-3,Fchil-VII-Bi,Fvirg-VII-Bi),(Fcas-VII-m-4,Fchil-VII-B1,Fvirg-VII-B1),(Fcas-VII-m-1,Fcas.p_LG41_VII,Fchil-VII-B2,Fvirg-VII-B2)));
	90	VII	((Reference,MRD60,MRD30,LNF23,Fchil-VII-Av,Fvirg-VII-Av,Fcas-VII-m-2),(Fiinumae,(Fcas-VII-m-1,Fcas.p_LG41_VII,Fcas-VII-p-2,Fcas-VII-m-3,Fchil-VII-Bi,Fvirg-VII-Bi),(Fcas-VII-m-4,Fchil-VII-B1,Fvirg-VII-B1),(Fcas-VII-m-5,Fchil-VII-B2,Fvirg-VII-B2)));
	91	VII	((Reference,MRD60,MRD30,LNF23,Fchil-VII-Av,Fvirg-VII-Av,Fcas-VII-m-1,Fcas.p_LG41_VII),(Fiinumae,(Fcas-VII-m-4,Fcas-VII-m-5,Fchil-VII-Bi,Fvirg-VII-Bi),(Fcas-VII-m-2,Fchil-VII-B1,Fvirg-VII-B1),(Fcas-VII-p-2,Fcas-VII-m-3,Fchil-VII-B2,Fvirg-VII-B2)));
H2.B 'Ancient hybrid speciation' hypothesis
	92	I	((Fcas-I-m-1,Fcas-I-p-1,Reference,MRD60,MRD30,LNF23),(Fiinumae,(Fcas-I-m-2,Fcas-I-p-2,Fchil-I-Bi,Fvirg-I-Bi),(Fcas-I-m-4,Fcas-I-p-4,Fchil-I-B1,Fvirg-I-B1,Fcas-I-m-3,Fcas-I-p-3),(Fcas-I-m-5,Fcas-I-p-5,Fchil-I-B2,Fvirg-I-B2)));
	93	I	((Fcas-I-m-1,Fcas-I-p-1,Reference,MRD60,MRD30,LNF23),(Fiinumae,(Fcas-I-m-2,Fcas-I-p-2,Fchil-I-Bi,Fvirg-I-Bi),(Fcas-I-m-4,Fcas-I-p-4,Fchil-I-B1,Fvirg-I-B1,Fcas-I-m-5,Fcas-I-p-5),(Fcas-I-m-3,Fcas-I-p-3,Fchil-I-B2,Fvirg-I-B2)));
	94	I	((Fcas-I-m-1,Fcas-I-p-1,Reference,MRD60,MRD30,LNF23),(Fiinumae,(Fcas-I-m-2,Fcas-I-p-2,Fchil-I-Bi,Fvirg-I-Bi),(Fcas-I-m-3,Fcas-I-p-3,Fchil-I-B1,Fvirg-I-B1,Fcas-I-m-5,Fcas-I-p-5),(Fcas-I-m-4,Fcas-I-p-4,Fchil-I-B2,Fvirg-I-B2)));
	95	I	((Fcas-I-m-1,Fcas-I-p-1,Reference,MRD60,MRD30,LNF23),(Fiinumae,(Fcas-I-m-5,Fcas-I-p-5,Fchil-I-Bi,Fvirg-I-Bi),(Fcas-I-m-4,Fcas-I-p-4,Fchil-I-B1,Fvirg-I-B1,Fcas-I-m-3,Fcas-I-p-3),(Fcas-I-m-2,Fcas-I-p-2,Fchil-I-B2,Fvirg-I-B2)));
	96	I	((Fcas-I-m-1,Fcas-I-p-1,Reference,MRD60,MRD30,LNF23),(Fiinumae,(Fcas-I-m-3,Fcas-I-p-3,Fchil-I-Bi,Fvirg-I-Bi),(Fcas-I-m-4,Fcas-I-p-4,Fchil-I-B1,Fvirg-I-B1,Fcas-I-m-5,Fcas-I-p-5),(Fcas-I-m-2,Fcas-I-p-2,Fchil-I-B2,Fvirg-I-B2)));
	97	I	((Fcas-I-m-1,Fcas-I-p-1,Reference,MRD60,MRD30,LNF23),(Fiinumae,(Fcas-I-m-4,Fcas-I-p-4,Fchil-I-Bi,Fvirg-I-Bi),(Fcas-I-m-3,Fcas-I-p-3,Fchil-I-B1,Fvirg-I-B1,Fcas-I-m-5,Fcas-I-p-5),(Fcas-I-m-2,Fcas-I-p-2,Fchil-I-B2,Fvirg-I-B2)));
	98	II	((Fcas-II-m-1,Fcas-II-p-1,Reference,MRD60,MRD30,LNF23),(Fiinumae,(Fcas-II-m-2,Fcas-II-p-2,Fchil-II-Bi,Fvirg-II-Bi),(Fcas-II-m-4,Fcas-II-p-4,Fchil-II-B1,Fvirg-II-B1,Fcas-II-m-3,Fcas-II-p-3),(Fcas-II-m-5,Fcas-II-p-5,Fchil-II-B2,Fvirg-II-B2)));
	99	II	((Fcas-II-m-1,Fcas-II-p-1,Reference,MRD60,MRD30,LNF23),(Fiinumae,(Fcas-II-m-2,Fcas-II-p-2,Fchil-II-Bi,Fvirg-II-Bi),(Fcas-II-m-4,Fcas-II-p-4,Fchil-II-B1,Fvirg-II-B1,Fcas-II-m-5,Fcas-II-p-5),(Fcas-II-m-3,Fcas-II-p-3,Fchil-II-B2,Fvirg-II-B2)));
	100	II	((Fcas-II-m-1,Fcas-II-p-1,Reference,MRD60,MRD30,LNF23),(Fiinumae,(Fcas-II-m-3,Fcas-II-p-3,Fchil-II-Bi,Fvirg-II-Bi),(Fcas-II-m-4,Fcas-II-p-4,Fchil-II-B1,Fvirg-II-B1,Fcas-II-m-2,Fcas-II-p-2),(Fcas-II-m-5,Fcas-II-p-5,Fchil-II-B2,Fvirg-II-B2)));
	101	II	((Fcas-II-m-1,Fcas-II-p-1,Reference,MRD60,MRD30,LNF23),(Fiinumae,(Fcas-II-m-5,Fcas-II-p-5,Fchil-II-Bi,Fvirg-II-Bi),(Fcas-II-m-4,Fcas-II-p-4,Fchil-II-B1,Fvirg-II-B1,Fcas-II-m-3,Fcas-II-p-3),(Fcas-II-m-2,Fcas-II-p-2,Fchil-II-B2,Fvirg-II-B2)));
	102	II	((Fcas-II-m-1,Fcas-II-p-1,Reference,MRD60,MRD30,LNF23),(Fiinumae,(Fcas-II-m-3,Fcas-II-p-3,Fchil-II-Bi,Fvirg-II-Bi),(Fcas-II-m-4,Fcas-II-p-4,Fchil-II-B1,Fvirg-II-B1,Fcas-II-m-5,Fcas-II-p-5),(Fcas-II-m-2,Fcas-II-p-2,Fchil-II-B2,Fvirg-II-B2)));
	103	II	((Fcas-II-m-1,Fcas-II-p-1,Reference,MRD60,MRD30,LNF23),(Fiinumae,(Fcas-II-m-5,Fcas-II-p-5,Fchil-II-Bi,Fvirg-II-Bi),(Fcas-II-m-4,Fcas-II-p-4,Fchil-II-B1,Fvirg-II-B1,Fcas-II-m-2,Fcas-II-p-2),(Fcas-II-m-3,Fcas-II-p-3,Fchil-II-B2,Fvirg-II-B2)));
	104	III	((Fcas-III-m-1,Fcas-III-p-1,Reference,MRD60,MRD30,LNF23),(Fiinumae,(Fcas-III-m-5,Fcas-III-p-5,Fchil-III-Bi,Fvirg-III-Bi),(Fcas-III-m-2,Fcas-III-p-2,Fchil-III-B1,Fvirg-III-B1,Fcas-III-m-3,Fcas-III-p-3),(Fcas-III-m-4,Fcas-III-p-4,Fchil-III-B2,Fvirg-III-B2)));
	105	III	((Fcas-III-m-1,Fcas-III-p-1,Reference,MRD60,MRD30,LNF23),(Fiinumae,(Fcas-III-m-5,Fcas-III-p-5,Fchil-III-Bi,Fvirg-III-Bi),(Fcas-III-m-2,Fcas-III-p-2,Fchil-III-B1,Fvirg-III-B1,Fcas-III-m-4,Fcas-III-p-4),(Fcas-III-m-3,Fcas-III-p-3,Fchil-III-B2,Fvirg-III-B2)));
	106	III	((Fcas-III-m-1,Fcas-III-p-1,Reference,MRD60,MRD30,LNF23),(Fiinumae,(Fcas-III-m-5,Fcas-III-p-5,Fchil-III-Bi,Fvirg-III-Bi),(Fcas-III-m-3,Fcas-III-p-3,Fchil-III-B1,Fvirg-III-B1,Fcas-III-m-4,Fcas-III-p-4),(Fcas-III-m-2,Fcas-III-p-2,Fchil-III-B2,Fvirg-III-B2)));
	107	III	((Fcas-III-m-1,Fcas-III-p-1,Reference,MRD60,MRD30,LNF23),(Fiinumae,(Fcas-III-m-3,Fcas-III-p-3,Fchil-III-Bi,Fvirg-III-Bi),(Fcas-III-m-5,Fcas-III-p-5,Fcas-III-m-2,Fcas-III-p-2,Fchil-III-B1,Fvirg-III-B1),(Fcas-III-m-4,Fcas-III-p-4,Fchil-III-B2,Fvirg-III-B2)));
	108	III	((Fcas-III-m-1,Fcas-III-p-1,Reference,MRD60,MRD30,LNF23),(Fiinumae,(Fcas-III-m-4,Fcas-III-p-4,Fchil-III-Bi,Fvirg-III-Bi),(Fcas-III-m-5,Fcas-III-p-5,Fcas-III-m-2,Fcas-III-p-2,Fchil-III-B1,Fvirg-III-B1),(Fcas-III-m-3,Fcas-III-p-3,Fchil-III-B2,Fvirg-III-B2)));
	109	III	((Fcas-III-m-1,Fcas-III-p-1,Reference,MRD60,MRD30,LNF23),(Fiinumae,(Fcas-III-m-2,Fcas-III-p-2,Fchil-III-Bi,Fvirg-III-Bi),(Fcas-III-m-5,Fcas-III-p-5,Fchil-III-B1,Fvirg-III-B1,Fcas-III-m-4,Fcas-III-p-4),(Fcas-III-m-3,Fcas-III-p-3,Fchil-III-B2,Fvirg-III-B2)));
	110	IV	((Fcas-IV-m-1,Fcas-IV-p-1,Reference,MRD60,MRD30,LNF23),(Fiinumae,(Fcas-IV-m-2,Fcas-IV-p-2,Fchil-IV-Bi,Fvirg-IV-Bi),(Fcas-IV-m-3,Fcas-IV-p-3,Fchil-IV-B1,Fvirg-IV-B1,Fcas-IV-m-4,Fcas-IV-p-4),(Fcas-IV-m-5,Fcas-IV-p-5,Fchil-IV-B2,Fvirg-IV-B2)));
	111	IV	((Fcas-IV-m-1,Fcas-IV-p-1,Reference,MRD60,MRD30,LNF23),(Fiinumae,(Fcas-IV-m-2,Fcas-IV-p-2,Fchil-IV-Bi,Fvirg-IV-Bi),(Fcas-IV-m-3,Fcas-IV-p-3,Fchil-IV-B1,Fvirg-IV-B1,Fcas-IV-m-5,Fcas-IV-p-5),(Fcas-IV-m-4,Fcas-IV-p-4,Fchil-IV-B2,Fvirg-IV-B2)));
	112	IV	((Fcas-IV-m-1,Fcas-IV-p-1,Reference,MRD60,MRD30,LNF23),(Fiinumae,(Fcas-IV-m-2,Fcas-IV-p-2,Fchil-IV-Bi,Fvirg-IV-Bi),(Fcas-IV-m-4,Fcas-IV-p-4,Fchil-IV-B1,Fvirg-IV-B1,Fcas-IV-m-5,Fcas-IV-p-5),(Fcas-IV-m-3,Fcas-IV-p-3,Fchil-IV-B2,Fvirg-IV-B2)));
	113	IV	((Fcas-IV-m-1,Fcas-IV-p-1,Reference,MRD60,MRD30,LNF23),(Fiinumae,(Fcas-IV-m-5,Fcas-IV-p-5,Fchil-IV-Bi,Fvirg-IV-Bi),(Fcas-IV-m-2,Fcas-IV-p-2,Fchil-IV-B1,Fvirg-IV-B1,Fcas-IV-m-3,Fcas-IV-p-3),(Fcas-IV-m-4,Fcas-IV-p-4,Fchil-IV-B2,Fvirg-IV-B2)));
	114	IV	((Fcas-IV-m-1,Fcas-IV-p-1,Reference,MRD60,MRD30,LNF23),(Fiinumae,(Fcas-IV-m-3,Fcas-IV-p-3,Fchil-IV-Bi,Fvirg-IV-Bi),(Fcas-IV-m-2,Fcas-IV-p-2,Fchil-IV-B1,Fvirg-IV-B1,Fcas-IV-m-5,Fcas-IV-p-5),(Fcas-IV-m-4,Fcas-IV-p-4,Fchil-IV-B2,Fvirg-IV-B2)));
	115	IV	((Fcas-IV-m-1,Fcas-IV-p-1,Reference,MRD60,MRD30,LNF23),(Fiinumae,(Fcas-IV-m-3,Fcas-IV-p-3,Fchil-IV-Bi,Fvirg-IV-Bi),(Fcas-IV-m-2,Fcas-IV-p-2,Fchil-IV-B1,Fvirg-IV-B1,Fcas-IV-m-4,Fcas-IV-p-4),(Fcas-IV-m-5,Fcas-IV-p-5,Fchil-IV-B2,Fvirg-IV-B2)));
	116	V	((Fcas-V-m-1,Fcas-V-p-1,Reference,MRD60,MRD30,LNF23),(Fiinumae,(Fcas-V-m-2,Fcas-V-p-2,Fchil-V-Bi,Fvirg-V-Bi),(Fcas-V-m-3,Fcas-V-p-3,Fchil-V-B1,Fvirg-V-B1,Fcas-V-m-4,Fcas-V-p-4),(Fcas-V-m-5,Fchil-V-B2,Fvirg-V-B2)));
	117	V	((Fcas-V-m-1,Fcas-V-p-1,Reference,MRD60,MRD30,LNF23),(Fiinumae,(Fcas-V-m-2,Fcas-V-p-2,Fchil-V-Bi,Fvirg-V-Bi),(Fcas-V-m-3,Fcas-V-p-3,Fchil-V-B1,Fvirg-V-B1,Fcas-V-m-5),(Fcas-V-m-4,Fcas-V-p-4,Fchil-V-B2,Fvirg-V-B2)));
	118	V	((Fcas-V-m-1,Fcas-V-p-1,Reference,MRD60,MRD30,LNF23),(Fiinumae,(Fcas-V-m-2,Fcas-V-p-2,Fchil-V-Bi,Fvirg-V-Bi),(Fcas-V-m-4,Fcas-V-p-4,Fchil-V-B1,Fvirg-V-B1,Fcas-V-m-5),(Fcas-V-m-3,Fcas-V-p-3,Fchil-V-B2,Fvirg-V-B2)));
	119	V	((Fcas-V-m-1,Fcas-V-p-1,Reference,MRD60,MRD30,LNF23),(Fiinumae,(Fcas-V-m-4,Fcas-V-p-4,Fchil-V-Bi,Fvirg-V-Bi),(Fcas-V-m-2,Fcas-V-p-2,Fchil-V-B1,Fvirg-V-B1,Fcas-V-m-3,Fcas-V-p-3),(Fcas-V-m-5,Fchil-V-B2,Fvirg-V-B2)));
	120	V	((Fcas-V-m-1,Fcas-V-p-1,Reference,MRD60,MRD30,LNF23),(Fiinumae,(Fcas-V-m-5,Fchil-V-Bi,Fvirg-V-Bi),(Fcas-V-m-2,Fcas-V-p-2,Fchil-V-B1,Fvirg-V-B1,Fcas-V-m-3,Fcas-V-p-3),(Fcas-V-m-4,Fcas-V-p-4,Fchil-V-B2,Fvirg-V-B2)));
	121	V	((Fcas-V-m-1,Fcas-V-p-1,Reference,MRD60,MRD30,LNF23),(Fiinumae,(Fcas-V-m-3,Fcas-V-p-3,Fchil-V-Bi,Fvirg-V-Bi),(Fcas-V-m-2,Fcas-V-p-2,Fchil-V-B1,Fvirg-V-B1,Fcas-V-m-4,Fcas-V-p-4),(Fcas-V-m-5,Fchil-V-B2,Fvirg-V-B2)));
	122	VI	((Fcas-VI-m-1,Fcas-VI-p-3,Reference,MRD60,MRD30,LNF23),(Fiinumae,(Fcas-VI-m-2,Fcas-VI-p-2,Fchil-VI-Bi,Fvirg-VI-Bi),(Fcas-VI-m-5,Fcas-VI-p-5,Fchil-VI-B1,Fvirg-VI-B1,Fcas-VI-m-4,Fcas-VI-p-4),(Fcas-VI-m-3,Fcas-VI-p-1,Fchil-VI-B2,Fvirg-VI-B2)));
	123	VI	((Fcas-VI-m-1,Fcas-VI-p-3,Reference,MRD60,MRD30,LNF23),(Fiinumae,(Fcas-VI-m-2,Fcas-VI-p-2,Fchil-VI-Bi,Fvirg-VI-Bi),(Fcas-VI-m-5,Fcas-VI-p-5,Fchil-VI-B1,Fvirg-VI-B1,Fcas-VI-m-3,Fcas-VI-p-1),(Fcas-VI-m-4,Fcas-VI-p-4,Fchil-VI-B2,Fvirg-VI-B2)));
	124	VI	((Fcas-VI-m-1,Fcas-VI-p-3,Reference,MRD60,MRD30,LNF23),(Fiinumae,(Fcas-VI-m-3,Fcas-VI-p-1,Fchil-VI-Bi,Fvirg-VI-Bi),(Fcas-VI-m-2,Fcas-VI-p-2,Fchil-VI-B1,Fvirg-VI-B1,Fcas-VI-m-4,Fcas-VI-p-4),(Fcas-VI-m-5,Fcas-VI-p-5,Fchil-VI-B2,Fvirg-VI-B2)));
	125	VI	((Fcas-VI-m-1,Fcas-VI-p-3,Reference,MRD60,MRD30,LNF23),(Fiinumae,(Fcas-VI-m-4,Fcas-VI-p-4,Fchil-VI-Bi,Fvirg-VI-Bi),(Fcas-VI-m-2,Fcas-VI-p-2,Fchil-VI-B1,Fvirg-VI-B1,Fcas-VI-m-3,Fcas-VI-p-1),(Fcas-VI-m-5,Fcas-VI-p-5,Fchil-VI-B2,Fvirg-VI-B2)));
	126	VI	((Fcas-VI-m-1,Fcas-VI-p-3,Reference,MRD60,MRD30,LNF23),(Fiinumae,(Fcas-VI-m-3,Fcas-VI-p-1,Fchil-VI-Bi,Fvirg-VI-Bi),(Fcas-VI-m-2,Fcas-VI-p-2,Fchil-VI-B1,Fvirg-VI-B1,Fcas-VI-m-5,Fcas-VI-p-5),(Fcas-VI-m-4,Fcas-VI-p-4,Fchil-VI-B2,Fvirg-VI-B2)));
	127	VI	((Fcas-VI-m-1,Fcas-VI-p-3,Reference,MRD60,MRD30,LNF23),(Fiinumae,(Fcas-VI-m-4,Fcas-VI-p-4,Fchil-VI-Bi,Fvirg-VI-Bi),(Fcas-VI-m-2,Fcas-VI-p-2,Fchil-VI-B1,Fvirg-VI-B1,Fcas-VI-m-5,Fcas-VI-p-5),(Fcas-VI-m-3,Fcas-VI-p-1,Fchil-VI-B2,Fvirg-VI-B2)));
	128	VII	((Reference,MRD60,MRD30,LNF23,Fchil-VII-Av,Fvirg-VII-Av,Fcas-VII-m-1,Fcas.p_LG41_VII),(Fiinumae,(Fcas-VII-m-3,Fcas-VII-p-2,Fchil-VII-Bi,Fvirg-VII-Bi),(Fcas-VII-m-2,Fcas-VII-m-4,Fchil-VII-B1,Fvirg-VII-B1),(Fcas-VII-m-5,Fchil-VII-B2,Fvirg-VII-B2)));
	129	VII	((Reference,MRD60,MRD30,LNF23,Fchil-VII-Av,Fvirg-VII-Av,Fcas-VII-m-2),(Fiinumae,(Fcas-VII-m-3,Fcas-VII-p-2,Fchil-VII-Bi,Fvirg-VII-Bi),(Fcas-VII-m-4,Fchil-VII-B1,Fvirg-VII-B1,Fcas-VII-m-1,Fcas.p_LG41_VII),(Fcas-VII-m-5,Fchil-VII-B2,Fvirg-VII-B2)));
	130	VII	((Reference,MRD60,MRD30,LNF23,Fchil-VII-Av,Fvirg-VII-Av,Fcas-VII-m-1,Fcas.p_LG41_VII),(Fiinumae,(Fcas-VII-m-4,Fchil-VII-Bi,Fvirg-VII-Bi),(Fcas-VII-m-2,Fchil-VII-B1,Fvirg-VII-B1,Fcas-VII-m-3,Fcas-VII-p-2),(Fcas-VII-m-5,Fchil-VII-B2,Fvirg-VII-B2)));
	131	VII	((Reference,MRD60,MRD30,LNF23,Fchil-VII-Av,Fvirg-VII-Av,Fcas-VII-m-1,Fcas.p_LG41_VII),(Fiinumae,(Fcas-VII-m-3,Fcas-VII-p-2,Fchil-VII-Bi,Fvirg-VII-Bi),(Fcas-VII-m-2,Fchil-VII-B1,Fvirg-VII-B1,Fcas-VII-m-5),(Fcas-VII-m-4,Fchil-VII-B2,Fvirg-VII-B2)));
	132	VII	((Reference,MRD60,MRD30,LNF23,Fchil-VII-Av,Fvirg-VII-Av,Fcas-VII-m-1,Fcas.p_LG41_VII),(Fiinumae,(Fcas-VII-m-4,Fchil-VII-Bi,Fvirg-VII-Bi),(Fcas-VII-m-3,Fcas-VII-p-2,Fchil-VII-B1,Fvirg-VII-B1,Fcas-VII-m-5),(Fcas-VII-m-2,Fchil-VII-B2,Fvirg-VII-B2)));
	133	VII	((Reference,MRD60,MRD30,LNF23,Fchil-VII-Av,Fvirg-VII-Av,Fcas-VII-m-1,Fcas.p_LG41_VII),(Fiinumae,(Fcas-VII-m-2,Fchil-VII-Bi,Fvirg-VII-Bi),(Fcas-VII-m-3,Fcas-VII-p-2,Fchil-VII-B1,Fvirg-VII-B1,Fcas-VII-m-5),(Fcas-VII-m-4,Fchil-VII-B2,Fvirg-VII-B2)));
H2.C 'Ancient hybrid speciation' hypothesis
	134	I	((Fcas-I-m-1,Fcas-I-p-1,Reference,MRD60,MRD30,LNF23),(Fiinumae,(Fcas-I-m-2,Fcas-I-p-2,Fchil-I-Bi,Fvirg-I-Bi),(Fcas-I-m-5,Fcas-I-p-5,Fchil-I-B1,Fvirg-I-B1),(Fcas-I-m-4,Fcas-I-p-4,Fcas-I-m-3,Fcas-I-p-3,Fchil-I-B2,Fvirg-I-B2)));
	135	I	((Fcas-I-m-1,Fcas-I-p-1,Reference,MRD60,MRD30,LNF23),(Fiinumae,(Fcas-I-m-2,Fcas-I-p-2,Fchil-I-Bi,Fvirg-I-Bi),(Fcas-I-m-3,Fcas-I-p-3,Fchil-I-B1,Fvirg-I-B1),(Fcas-I-m-4,Fcas-I-p-4,Fcas-I-m-5,Fcas-I-p-5,Fchil-I-B2,Fvirg-I-B2)));
	136	I	((Fcas-I-m-1,Fcas-I-p-1,Reference,MRD60,MRD30,LNF23),(Fiinumae,(Fcas-I-m-2,Fcas-I-p-2,Fchil-I-Bi,Fvirg-I-Bi),(Fcas-I-m-4,Fcas-I-p-4,Fchil-I-B1,Fvirg-I-B1),(Fcas-I-m-3,Fcas-I-p-3,Fcas-I-m-5,Fcas-I-p-5,Fchil-I-B2,Fvirg-I-B2)));
	137	I	((Fcas-I-m-1,Fcas-I-p-1,Reference,MRD60,MRD30,LNF23),(Fiinumae,(Fcas-I-m-5,Fcas-I-p-5,Fchil-I-Bi,Fvirg-I-Bi),(Fcas-I-m-2,Fcas-I-p-2,Fchil-I-B1,Fvirg-I-B1),(Fcas-I-m-4,Fcas-I-p-4,Fcas-I-m-3,Fcas-I-p-3,Fchil-I-B2,Fvirg-I-B2)));
	138	I	((Fcas-I-m-1,Fcas-I-p-1,Reference,MRD60,MRD30,LNF23),(Fiinumae,(Fcas-I-m-3,Fcas-I-p-3,Fchil-I-Bi,Fvirg-I-Bi),(Fcas-I-m-2,Fcas-I-p-2,Fchil-I-B1,Fvirg-I-B1),(Fcas-I-m-4,Fcas-I-p-4,Fcas-I-m-5,Fcas-I-p-5,Fchil-I-B2,Fvirg-I-B2)));
	139	I	((Fcas-I-m-1,Fcas-I-p-1,Reference,MRD60,MRD30,LNF23),(Fiinumae,(Fcas-I-m-4,Fcas-I-p-4,Fchil-I-Bi,Fvirg-I-Bi),(Fcas-I-m-2,Fcas-I-p-2,Fchil-I-B1,Fvirg-I-B1),(Fcas-I-m-3,Fcas-I-p-3,Fcas-I-m-5,Fcas-I-p-5,Fchil-I-B2,Fvirg-I-B2)));
	140	II	((Fcas-II-m-1,Fcas-II-p-1,Reference,MRD60,MRD30,LNF23),(Fiinumae,(Fcas-II-m-2,Fcas-II-p-2,Fchil-II-Bi,Fvirg-II-Bi),(Fcas-II-m-4,Fcas-II-p-4,Fchil-II-B1,Fvirg-II-B1),(Fcas-II-m-5,Fcas-II-p-5,Fchil-II-B2,Fvirg-II-B2,Fcas-II-m-3,Fcas-II-p-3)));
	141	II	((Fcas-II-m-1,Fcas-II-p-1,Reference,MRD60,MRD30,LNF23),(Fiinumae,(Fcas-II-m-3,Fcas-II-p-3,Fchil-II-Bi,Fvirg-II-Bi),(Fcas-II-m-4,Fcas-II-p-4,Fchil-II-B1,Fvirg-II-B1),(Fcas-II-m-5,Fcas-II-p-5,Fchil-II-B2,Fvirg-II-B2,Fcas-II-m-2,Fcas-II-p-2)));
	142	II	((Fcas-II-m-1,Fcas-II-p-1,Reference,MRD60,MRD30,LNF23),(Fiinumae,(Fcas-II-m-2,Fcas-II-p-2,Fchil-II-Bi,Fvirg-II-Bi),(Fcas-II-m-3,Fcas-II-p-3,Fchil-II-B1,Fvirg-II-B1),(Fcas-II-m-5,Fcas-II-p-5,Fchil-II-B2,Fvirg-II-B2,Fcas-II-m-4,Fcas-II-p-4)));
	143	II	((Fcas-II-m-1,Fcas-II-p-1,Reference,MRD60,MRD30,LNF23),(Fiinumae,(Fcas-II-m-5,Fcas-II-p-5,Fchil-II-Bi,Fvirg-II-Bi),(Fcas-II-m-4,Fcas-II-p-4,Fchil-II-B1,Fvirg-II-B1),(Fcas-II-m-2,Fcas-II-p-2,Fcas-II-m-3,Fcas-II-p-3,Fchil-II-B2,Fvirg-II-B2)));
	144	II	((Fcas-II-m-1,Fcas-II-p-1,Reference,MRD60,MRD30,LNF23),(Fiinumae,(Fcas-II-m-2,Fcas-II-p-2,Fchil-II-Bi,Fvirg-II-Bi),(Fcas-II-m-5,Fcas-II-p-5,Fchil-II-B1,Fvirg-II-B1),(Fcas-II-m-4,Fcas-II-p-4,Fchil-II-B2,Fvirg-II-B2,Fcas-II-m-3,Fcas-II-p-3)));
	145	II	((Fcas-II-m-1,Fcas-II-p-1,Reference,MRD60,MRD30,LNF23),(Fiinumae,(Fcas-II-m-3,Fcas-II-p-3,Fchil-II-Bi,Fvirg-II-Bi),(Fcas-II-m-5,Fcas-II-p-5,Fchil-II-B1,Fvirg-II-B1),(Fcas-II-m-4,Fcas-II-p-4,Fchil-II-B2,Fvirg-II-B2,Fcas-II-m-2,Fcas-II-p-2)));
	146	III	((Fcas-III-m-1,Fcas-III-p-1,Reference,MRD60,MRD30,LNF23),(Fiinumae,(Fcas-III-m-5,Fcas-III-p-5,Fchil-III-Bi,Fvirg-III-Bi),(Fcas-III-m-2,Fcas-III-p-2,Fchil-III-B1,Fvirg-III-B1),(Fcas-III-m-4,Fcas-III-p-4,Fchil-III-B2,Fvirg-III-B2,Fcas-III-m-3,Fcas-III-p-3)));
	147	III	((Fcas-III-m-1,Fcas-III-p-1,Reference,MRD60,MRD30,LNF23),(Fiinumae,(Fcas-III-m-5,Fcas-III-p-5,Fchil-III-Bi,Fvirg-III-Bi),(Fcas-III-m-4,Fcas-III-p-4,Fchil-III-B1,Fvirg-III-B1),(Fcas-III-m-2,Fcas-III-p-2,Fchil-III-B2,Fvirg-III-B2,Fcas-III-m-3,Fcas-III-p-3)));
	148	III	((Fcas-III-m-1,Fcas-III-p-1,Reference,MRD60,MRD30,LNF23),(Fiinumae,(Fcas-III-m-5,Fcas-III-p-5,Fchil-III-Bi,Fvirg-III-Bi),(Fcas-III-m-3,Fcas-III-p-3,Fchil-III-B1,Fvirg-III-B1),(Fcas-III-m-2,Fcas-III-p-2,Fchil-III-B2,Fvirg-III-B2,Fcas-III-m-4,Fcas-III-p-4)));
	149	III	((Fcas-III-m-1,Fcas-III-p-1,Reference,MRD60,MRD30,LNF23),(Fiinumae,(Fcas-III-m-2,Fcas-III-p-2,Fchil-III-Bi,Fvirg-III-Bi),(Fcas-III-m-5,Fcas-III-p-5,Fchil-III-B1,Fvirg-III-B1),(Fcas-III-m-3,Fcas-III-p-3,Fchil-III-B2,Fvirg-III-B2,Fcas-III-m-4,Fcas-III-p-4)));
	150	III	((Fcas-III-m-1,Fcas-III-p-1,Reference,MRD60,MRD30,LNF23),(Fiinumae,(Fcas-III-m-3,Fcas-III-p-3,Fchil-III-Bi,Fvirg-III-Bi),(Fcas-III-m-2,Fcas-III-p-2,Fchil-III-B1,Fvirg-III-B1),(Fcas-III-m-5,Fcas-III-p-5,Fchil-III-B2,Fvirg-III-B2,Fcas-III-m-4,Fcas-III-p-4)));
	151	III	((Fcas-III-m-1,Fcas-III-p-1,Reference,MRD60,MRD30,LNF23),(Fiinumae,(Fcas-III-m-4,Fcas-III-p-4,Fchil-III-Bi,Fvirg-III-Bi),(Fcas-III-m-2,Fcas-III-p-2,Fchil-III-B1,Fvirg-III-B1),(Fcas-III-m-5,Fcas-III-p-5,Fchil-III-B2,Fvirg-III-B2,Fcas-III-m-3,Fcas-III-p-3)));
	152	IV	((Fcas-IV-m-1,Fcas-IV-p-1,Reference,MRD60,MRD30,LNF23),(Fiinumae,(Fcas-IV-m-2,Fcas-IV-p-2,Fchil-IV-Bi,Fvirg-IV-Bi),(Fcas-IV-m-4,Fcas-IV-p-4,Fchil-IV-B1,Fvirg-IV-B1),(Fcas-IV-m-5,Fcas-IV-p-5,Fchil-IV-B2,Fvirg-IV-B2,Fcas-IV-m-3,Fcas-IV-p-3)));
	153	IV	((Fcas-IV-m-1,Fcas-IV-p-1,Reference,MRD60,MRD30,LNF23),(Fiinumae,(Fcas-IV-m-2,Fcas-IV-p-2,Fchil-IV-Bi,Fvirg-IV-Bi),(Fcas-IV-m-5,Fcas-IV-p-5,Fchil-IV-B1,Fvirg-IV-B1),(Fcas-IV-m-4,Fcas-IV-p-4,Fchil-IV-B2,Fvirg-IV-B2,Fcas-IV-m-3,Fcas-IV-p-3)));
	154	IV	((Fcas-IV-m-1,Fcas-IV-p-1,Reference,MRD60,MRD30,LNF23),(Fiinumae,(Fcas-IV-m-4,Fcas-IV-p-4,Fchil-IV-Bi,Fvirg-IV-Bi),(Fcas-IV-m-3,Fcas-IV-p-3,Fchil-IV-B1,Fvirg-IV-B1),(Fcas-IV-m-5,Fcas-IV-p-5,Fchil-IV-B2,Fvirg-IV-B2,Fcas-IV-m-2,Fcas-IV-p-2)));
	155	IV	((Fcas-IV-m-1,Fcas-IV-p-1,Reference,MRD60,MRD30,LNF23),(Fiinumae,(Fcas-IV-m-5,Fcas-IV-p-5,Fchil-IV-Bi,Fvirg-IV-Bi),(Fcas-IV-m-3,Fcas-IV-p-3,Fchil-IV-B1,Fvirg-IV-B1),(Fcas-IV-m-4,Fcas-IV-p-4,Fchil-IV-B2,Fvirg-IV-B2,Fcas-IV-m-2,Fcas-IV-p-2)));
	156	IV	((Fcas-IV-m-1,Fcas-IV-p-1,Reference,MRD60,MRD30,LNF23),(Fiinumae,(Fcas-IV-m-4,Fcas-IV-p-4,Fchil-IV-Bi,Fvirg-IV-Bi),(Fcas-IV-m-5,Fcas-IV-p-5,Fchil-IV-B1,Fvirg-IV-B1),(Fcas-IV-m-3,Fcas-IV-p-3,Fchil-IV-B2,Fvirg-IV-B2,Fcas-IV-m-2,Fcas-IV-p-2)));
	157	IV	((Fcas-IV-m-1,Fcas-IV-p-1,Reference,MRD60,MRD30,LNF23),(Fiinumae,(Fcas-IV-m-5,Fcas-IV-p-5,Fchil-IV-Bi,Fvirg-IV-Bi),(Fcas-IV-m-4,Fcas-IV-p-4,Fchil-IV-B1,Fvirg-IV-B1),(Fcas-IV-m-3,Fcas-IV-p-3,Fchil-IV-B2,Fvirg-IV-B2,Fcas-IV-m-2,Fcas-IV-p-2)));
	158	V	((Fcas-V-m-1,Fcas-V-p-1,Reference,MRD60,MRD30,LNF23),(Fiinumae,(Fcas-V-m-2,Fcas-V-p-2,Fchil-V-Bi,Fvirg-V-Bi),(Fcas-V-m-5,Fchil-V-B1,Fvirg-V-B1),(Fcas-V-m-3,Fcas-V-p-3,Fchil-V-B2,Fvirg-V-B2,Fcas-V-m-4,Fcas-V-p-4)));
	159	V	((Fcas-V-m-1,Fcas-V-p-1,Reference,MRD60,MRD30,LNF23),(Fiinumae,(Fcas-V-m-2,Fcas-V-p-2,Fchil-V-Bi,Fvirg-V-Bi),(Fcas-V-m-4,Fcas-V-p-4,Fchil-V-B1,Fvirg-V-B1),(Fcas-V-m-5,Fchil-V-B2,Fvirg-V-B2,Fcas-V-m-3,Fcas-V-p-3)));
	160	V	((Fcas-V-m-1,Fcas-V-p-1,Reference,MRD60,MRD30,LNF23),(Fiinumae,(Fcas-V-m-4,Fcas-V-p-4,Fchil-V-Bi,Fvirg-V-Bi),(Fcas-V-m-5,Fchil-V-B1,Fvirg-V-B1),(Fcas-V-m-2,Fcas-V-p-2,Fchil-V-B2,Fvirg-V-B2,Fcas-V-m-3,Fcas-V-p-3)));
	161	V	((Fcas-V-m-1,Fcas-V-p-1,Reference,MRD60,MRD30,LNF23),(Fiinumae,(Fcas-V-m-5,Fchil-V-Bi,Fvirg-V-Bi),(Fcas-V-m-4,Fcas-V-p-4,Fchil-V-B1,Fvirg-V-B1),(Fcas-V-m-2,Fcas-V-p-2,Fchil-V-B2,Fvirg-V-B2,Fcas-V-m-3,Fcas-V-p-3)));
	162	V	((Fcas-V-m-1,Fcas-V-p-1,Reference,MRD60,MRD30,LNF23),(Fiinumae,(Fcas-V-m-5,Fchil-V-Bi,Fvirg-V-Bi),(Fcas-V-m-3,Fcas-V-p-3,Fchil-V-B1,Fvirg-V-B1),(Fcas-V-m-2,Fcas-V-p-2,Fchil-V-B2,Fvirg-V-B2,Fcas-V-m-4,Fcas-V-p-4)));
	163	V	((Fcas-V-m-1,Fcas-V-p-1,Reference,MRD60,MRD30,LNF23),(Fiinumae,(Fcas-V-m-4,Fcas-V-p-4,Fchil-V-Bi,Fvirg-V-Bi),(Fcas-V-m-3,Fcas-V-p-3,Fchil-V-B1,Fvirg-V-B1),(Fcas-V-m-2,Fcas-V-p-2,Fchil-V-B2,Fvirg-V-B2,Fcas-V-m-5)));
	164	VI	((Fcas-VI-m-1,Fcas-VI-p-3,Reference,MRD60,MRD30,LNF23),(Fiinumae,(Fcas-VI-m-2,Fcas-VI-p-2,Fchil-VI-Bi,Fvirg-VI-Bi),(Fcas-VI-m-4,Fcas-VI-p-4,Fchil-VI-B1,Fvirg-VI-B1),(Fcas-VI-m-5,Fcas-VI-p-5,Fcas-VI-m-3,Fcas-VI-p-1,Fchil-VI-B2,Fvirg-VI-B2)));
	165	VI	((Fcas-VI-m-1,Fcas-VI-p-3,Reference,MRD60,MRD30,LNF23),(Fiinumae,(Fcas-VI-m-2,Fcas-VI-p-2,Fchil-VI-Bi,Fvirg-VI-Bi),(Fcas-VI-m-3,Fcas-VI-p-1,Fchil-VI-B1,Fvirg-VI-B1),(Fcas-VI-m-5,Fcas-VI-p-5,Fchil-VI-B2,Fvirg-VI-B2,Fcas-VI-m-4,Fcas-VI-p-4)));
	166	VI	((Fcas-VI-m-1,Fcas-VI-p-3,Reference,MRD60,MRD30,LNF23),(Fiinumae,(Fcas-VI-m-2,Fcas-VI-p-2,Fchil-VI-Bi,Fvirg-VI-Bi),(Fcas-VI-m-5,Fcas-VI-p-5,Fchil-VI-B1,Fvirg-VI-B1),(Fcas-VI-m-3,Fcas-VI-p-1,Fchil-VI-B2,Fvirg-VI-B2,Fcas-VI-m-4,Fcas-VI-p-4)));
	167	VI	((Fcas-VI-m-1,Fcas-VI-p-3,Reference,MRD60,MRD30,LNF23),(Fiinumae,(Fcas-VI-m-3,Fcas-VI-p-1,Fchil-VI-Bi,Fvirg-VI-Bi),(Fcas-VI-m-4,Fcas-VI-p-4,Fchil-VI-B1,Fvirg-VI-B1),(Fcas-VI-m-5,Fcas-VI-p-5,Fchil-VI-B2,Fvirg-VI-B2,Fcas-VI-m-2,Fcas-VI-p-2)));
	168	VI	((Fcas-VI-m-1,Fcas-VI-p-3,Reference,MRD60,MRD30,LNF23),(Fiinumae,(Fcas-VI-m-4,Fcas-VI-p-4,Fchil-VI-Bi,Fvirg-VI-Bi),(Fcas-VI-m-3,Fcas-VI-p-1,Fchil-VI-B1,Fvirg-VI-B1),(Fcas-VI-m-5,Fcas-VI-p-5,Fchil-VI-B2,Fvirg-VI-B2,Fcas-VI-m-2,Fcas-VI-p-2)));
	169	VI	((Fcas-VI-m-1,Fcas-VI-p-3,Reference,MRD60,MRD30,LNF23),(Fiinumae,(Fcas-VI-m-5,Fcas-VI-p-5,Fchil-VI-Bi,Fvirg-VI-Bi),(Fcas-VI-m-4,Fcas-VI-p-4,Fchil-VI-B1,Fvirg-VI-B1),(Fcas-VI-m-3,Fcas-VI-p-1,Fchil-VI-B2,Fvirg-VI-B2,Fcas-VI-m-2,Fcas-VI-p-2)));
	170	VII	((Reference,MRD60,MRD30,LNF23,Fchil-VII-Av,Fvirg-VII-Av,Fcas-VII-m-1,Fcas.p_LG41_VII),(Fiinumae,(Fcas-VII-m-3,Fcas-VII-p-2,Fchil-VII-Bi,Fvirg-VII-Bi),(Fcas-VII-m-4,Fchil-VII-B1,Fvirg-VII-B1),(Fcas-VII-m-2,Fcas-VII-m-5,Fchil-VII-B2,Fvirg-VII-B2)));
	171	VII	((Reference,MRD60,MRD30,LNF23,Fchil-VII-Av,Fvirg-VII-Av,Fcas-VII-m-2),(Fiinumae,(Fcas-VII-m-3,Fcas-VII-p-2,Fchil-VII-Bi,Fvirg-VII-Bi),(Fcas-VII-m-4,Fchil-VII-B1,Fvirg-VII-B1),(Fcas-VII-m-1,Fcas.p_LG41_VII,Fcas-VII-m-5,Fchil-VII-B2,Fvirg-VII-B2)));
	172	VII	((Reference,MRD60,MRD30,LNF23,Fchil-VII-Av,Fvirg-VII-Av,Fcas-VII-m-1,Fcas.p_LG41_VII),(Fiinumae,(Fcas-VII-m-2,Fchil-VII-Bi,Fvirg-VII-Bi),(Fcas-VII-m-4,Fchil-VII-B1,Fvirg-VII-B1),(Fcas-VII-m-3,Fcas-VII-p-2,Fcas-VII-m-5,Fchil-VII-B2,Fvirg-VII-B2)));
	173	VII	((Reference,MRD60,MRD30,LNF23,Fchil-VII-Av,Fvirg-VII-Av,Fcas-VII-m-1,Fcas.p_LG41_VII),(Fiinumae,(Fcas-VII-m-5,Fchil-VII-Bi,Fvirg-VII-Bi),(Fcas-VII-m-2,Fchil-VII-B1,Fvirg-VII-B1),(Fcas-VII-m-4,Fcas-VII-m-3,Fcas-VII-p-2,Fchil-VII-B2,Fvirg-VII-B2)));
	174	VII	((Reference,MRD60,MRD30,LNF23,Fchil-VII-Av,Fvirg-VII-Av,Fcas-VII-m-2),(Fiinumae,(Fcas-VII-m-3,Fcas-VII-p-2,Fchil-VII-Bi,Fvirg-VII-Bi),(Fcas-VII-m-1,Fcas.p_LG41_VII,Fchil-VII-B1,Fvirg-VII-B1),(Fcas-VII-m-5,Fcas-VII-m-4,Fchil-VII-B2,Fvirg-VII-B2)));
	175	VII	((Reference,MRD60,MRD30,LNF23,Fchil-VII-Av,Fvirg-VII-Av,Fcas-VII-m-2),(Fiinumae,(Fcas-VII-m-4,Fchil-VII-Bi,Fvirg-VII-Bi),(Fcas-VII-m-1,Fcas.p_LG41_VII,Fchil-VII-B1,Fvirg-VII-B1),(Fcas-VII-m-3,Fcas-VII-p-2,Fcas-VII-m-5,Fchil-VII-B2,Fvirg-VII-B2)));
H3 'Cryptic diversity' hypothesis
	176	I	((Fcas-I-m-1,Fcas-I-p-1,Reference,MRD60,MRD30,LNF23),((Fcas-I-m-2,Fcas-I-p-2,Fchil-I-Bi,Fvirg-I-Bi),(Fcas-I-m-5,Fcas-I-p-5,Fchil-I-B1,Fvirg-I-B1),(Fcas-I-m-4,Fcas-I-p-4,Fchil-I-B2,Fvirg-I-B2)),(Fcas-I-m-3,Fcas-I-p-3));
	177	I	((Fcas-I-m-1,Fcas-I-p-1,Reference,MRD60,MRD30,LNF23),((Fcas-I-m-2,Fcas-I-p-2,Fchil-I-Bi,Fvirg-I-Bi),(Fcas-I-m-4,Fcas-I-p-4,Fchil-I-B1,Fvirg-I-B1),(Fcas-I-m-5,Fcas-I-p-5,Fchil-I-B2,Fvirg-I-B2)),(Fcas-I-m-3,Fcas-I-p-3));
	178	I	((Fcas-I-m-1,Fcas-I-p-1,Reference,MRD60,MRD30,LNF23),((Fcas-I-m-2,Fcas-I-p-2,Fchil-I-Bi,Fvirg-I-Bi),(Fcas-I-m-5,Fcas-I-p-5,Fchil-I-B1,Fvirg-I-B1),(Fcas-I-m-3,Fcas-I-p-3,Fchil-I-B2,Fvirg-I-B2)),(Fcas-I-m-4,Fcas-I-p-4));
	179	I	((Fcas-I-m-1,Fcas-I-p-1,Reference,MRD60,MRD30,LNF23),((Fcas-I-m-2,Fcas-I-p-2,Fchil-I-Bi,Fvirg-I-Bi),(Fcas-I-m-3,Fcas-I-p-3,Fchil-I-B1,Fvirg-I-B1),(Fcas-I-m-5,Fcas-I-p-5,Fchil-I-B2,Fvirg-I-B2)),(Fcas-I-m-4,Fcas-I-p-4));
	180	I	((Fcas-I-m-1,Fcas-I-p-1,Reference,MRD60,MRD30,LNF23),((Fcas-I-m-2,Fcas-I-p-2,Fchil-I-Bi,Fvirg-I-Bi),(Fcas-I-m-4,Fcas-I-p-4,Fchil-I-B1,Fvirg-I-B1),(Fcas-I-m-3,Fcas-I-p-3,Fchil-I-B2,Fvirg-I-B2)),(Fcas-I-m-5,Fcas-I-p-5));
	181	I	((Fcas-I-m-1,Fcas-I-p-1,Reference,MRD60,MRD30,LNF23),((Fcas-I-m-2,Fcas-I-p-2,Fchil-I-Bi,Fvirg-I-Bi),(Fcas-I-m-3,Fcas-I-p-3,Fchil-I-B1,Fvirg-I-B1),(Fcas-I-m-4,Fcas-I-p-4,Fchil-I-B2,Fvirg-I-B2)),(Fcas-I-m-5,Fcas-I-p-5));
	182	II	((Fcas-II-m-1,Fcas-II-p-1,Reference,MRD60,MRD30,LNF23),((Fcas-II-m-2,Fcas-II-p-2,Fchil-II-Bi,Fvirg-II-Bi),(Fcas-II-m-4,Fcas-II-p-4,Fchil-II-B1,Fvirg-II-B1),(Fcas-II-m-5,Fcas-II-p-5,Fchil-II-B2,Fvirg-II-B2)),(Fcas-II-m-3,Fcas-II-p-3));
	183	II	((Fcas-II-m-1,Fcas-II-p-1,Reference,MRD60,MRD30,LNF23),((Fcas-II-m-2,Fcas-II-p-2,Fchil-II-Bi,Fvirg-II-Bi),(Fcas-II-m-4,Fcas-II-p-4,Fchil-II-B1,Fvirg-II-B1),(Fcas-II-m-3,Fcas-II-p-3,Fchil-II-B2,Fvirg-II-B2)),(Fcas-II-m-5,Fcas-II-p-5));
	184	II	((Fcas-II-m-1,Fcas-II-p-1,Reference,MRD60,MRD30,LNF23),((Fcas-II-m-2,Fcas-II-p-2,Fchil-II-Bi,Fvirg-II-Bi),(Fcas-II-m-3,Fcas-II-p-3,Fchil-II-B1,Fvirg-II-B1),(Fcas-II-m-5,Fcas-II-p-5,Fchil-II-B2,Fvirg-II-B2)),(Fcas-II-m-4,Fcas-II-p-4));
	185	II	((Fcas-II-m-1,Fcas-II-p-1,Reference,MRD60,MRD30,LNF23),((Fcas-II-m-3,Fcas-II-p-3,Fchil-II-Bi,Fvirg-II-Bi),(Fcas-II-m-4,Fcas-II-p-4,Fchil-II-B1,Fvirg-II-B1),(Fcas-II-m-5,Fcas-II-p-5,Fchil-II-B2,Fvirg-II-B2)),(Fcas-II-m-2,Fcas-II-p-2));
	186	II	((Fcas-II-m-1,Fcas-II-p-1,Reference,MRD60,MRD30,LNF23),((Fcas-II-m-2,Fcas-II-p-2,Fchil-II-Bi,Fvirg-II-Bi),(Fcas-II-m-5,Fcas-II-p-5,Fchil-II-B1,Fvirg-II-B1),(Fcas-II-m-4,Fcas-II-p-4,Fchil-II-B2,Fvirg-II-B2)),(Fcas-II-m-3,Fcas-II-p-3));
	187	II	((Fcas-II-m-1,Fcas-II-p-1,Reference,MRD60,MRD30,LNF23),((Fcas-II-m-2,Fcas-II-p-2,Fchil-II-Bi,Fvirg-II-Bi),(Fcas-II-m-5,Fcas-II-p-5,Fchil-II-B1,Fvirg-II-B1),(Fcas-II-m-3,Fcas-II-p-3,Fchil-II-B2,Fvirg-II-B2)),(Fcas-II-m-4,Fcas-II-p-4));
	188	III	((Fcas-III-m-1,Fcas-III-p-1,Reference,MRD60,MRD30,LNF23),((Fcas-III-m-5,Fcas-III-p-5,Fchil-III-Bi,Fvirg-III-Bi),(Fcas-III-m-2,Fcas-III-p-2,Fchil-III-B1,Fvirg-III-B1),(Fcas-III-m-3,Fcas-III-p-3,Fchil-III-B2,Fvirg-III-B2)),(Fcas-III-m-4,Fcas-III-p-4));
	189	III	((Fcas-III-m-1,Fcas-III-p-1,Reference,MRD60,MRD30,LNF23),((Fcas-III-m-5,Fcas-III-p-5,Fchil-III-Bi,Fvirg-III-Bi),(Fcas-III-m-2,Fcas-III-p-2,Fchil-III-B1,Fvirg-III-B1),(Fcas-III-m-4,Fcas-III-p-4,Fchil-III-B2,Fvirg-III-B2)),(Fcas-III-m-3,Fcas-III-p-3));
	190	III	((Fcas-III-m-1,Fcas-III-p-1,Reference,MRD60,MRD30,LNF23),((Fcas-III-m-4,Fcas-III-p-4,Fchil-III-Bi,Fvirg-III-Bi),(Fcas-III-m-2,Fcas-III-p-2,Fchil-III-B1,Fvirg-III-B1),(Fcas-III-m-3,Fcas-III-p-3,Fchil-III-B2,Fvirg-III-B2)),(Fcas-III-m-5,Fcas-III-p-5));
	191	III	((Fcas-III-m-1,Fcas-III-p-1,Reference,MRD60,MRD30,LNF23),((Fcas-III-m-3,Fcas-III-p-3,Fchil-III-Bi,Fvirg-III-Bi),(Fcas-III-m-2,Fcas-III-p-2,Fchil-III-B1,Fvirg-III-B1),(Fcas-III-m-4,Fcas-III-p-4,Fchil-III-B2,Fvirg-III-B2)),(Fcas-III-m-5,Fcas-III-p-5));
	192	III	((Fcas-III-m-1,Fcas-III-p-1,Reference,MRD60,MRD30,LNF23),((Fcas-III-m-5,Fcas-III-p-5,Fchil-III-Bi,Fvirg-III-Bi),(Fcas-III-m-4,Fcas-III-p-4,Fchil-III-B1,Fvirg-III-B1),(Fcas-III-m-3,Fcas-III-p-3,Fchil-III-B2,Fvirg-III-B2)),(Fcas-III-m-2,Fcas-III-p-2));
	193	III	((Fcas-III-m-1,Fcas-III-p-1,Reference,MRD60,MRD30,LNF23),((Fcas-III-m-5,Fcas-III-p-5,Fchil-III-Bi,Fvirg-III-Bi),(Fcas-III-m-3,Fcas-III-p-3,Fchil-III-B1,Fvirg-III-B1),(Fcas-III-m-4,Fcas-III-p-4,Fchil-III-B2,Fvirg-III-B2)),(Fcas-III-m-2,Fcas-III-p-2));
	194	IV	((Fcas-IV-m-1,Fcas-IV-p-1,Reference,MRD60,MRD30,LNF23),((Fcas-IV-m-2,Fcas-IV-p-2,Fchil-IV-Bi,Fvirg-IV-Bi),(Fcas-IV-m-3,Fcas-IV-p-3,Fchil-IV-B1,Fvirg-IV-B1),(Fcas-IV-m-5,Fcas-IV-p-5,Fchil-IV-B2,Fvirg-IV-B2)),(Fcas-IV-m-4,Fcas-IV-p-4));
	195	IV	((Fcas-IV-m-1,Fcas-IV-p-1,Reference,MRD60,MRD30,LNF23),((Fcas-IV-m-2,Fcas-IV-p-2,Fchil-IV-Bi,Fvirg-IV-Bi),(Fcas-IV-m-3,Fcas-IV-p-3,Fchil-IV-B1,Fvirg-IV-B1),(Fcas-IV-m-4,Fcas-IV-p-4,Fchil-IV-B2,Fvirg-IV-B2)),(Fcas-IV-m-5,Fcas-IV-p-5));
	196	IV	((Fcas-IV-m-1,Fcas-IV-p-1,Reference,MRD60,MRD30,LNF23),((Fcas-IV-m-2,Fcas-IV-p-2,Fchil-IV-Bi,Fvirg-IV-Bi),(Fcas-IV-m-4,Fcas-IV-p-4,Fchil-IV-B1,Fvirg-IV-B1),(Fcas-IV-m-5,Fcas-IV-p-5,Fchil-IV-B2,Fvirg-IV-B2)),(Fcas-IV-m-3,Fcas-IV-p-3));
	197	IV	((Fcas-IV-m-1,Fcas-IV-p-1,Reference,MRD60,MRD30,LNF23),((Fcas-IV-m-2,Fcas-IV-p-2,Fchil-IV-Bi,Fvirg-IV-Bi),(Fcas-IV-m-5,Fcas-IV-p-5,Fchil-IV-B1,Fvirg-IV-B1),(Fcas-IV-m-4,Fcas-IV-p-4,Fchil-IV-B2,Fvirg-IV-B2)),(Fcas-IV-m-3,Fcas-IV-p-3));
	198	IV	((Fcas-IV-m-1,Fcas-IV-p-1,Reference,MRD60,MRD30,LNF23),((Fcas-IV-m-4,Fcas-IV-p-4,Fchil-IV-Bi,Fvirg-IV-Bi),(Fcas-IV-m-3,Fcas-IV-p-3,Fchil-IV-B1,Fvirg-IV-B1),(Fcas-IV-m-5,Fcas-IV-p-5,Fchil-IV-B2,Fvirg-IV-B2)),(Fcas-IV-m-2,Fcas-IV-p-2));
	199	IV	((Fcas-IV-m-1,Fcas-IV-p-1,Reference,MRD60,MRD30,LNF23),((Fcas-IV-m-5,Fcas-IV-p-5,Fchil-IV-Bi,Fvirg-IV-Bi),(Fcas-IV-m-3,Fcas-IV-p-3,Fchil-IV-B1,Fvirg-IV-B1),(Fcas-IV-m-4,Fcas-IV-p-4,Fchil-IV-B2,Fvirg-IV-B2)),(Fcas-IV-m-2,Fcas-IV-p-2));
	200	V	((Fcas-V-m-1,Fcas-V-p-1,Reference,MRD60,MRD30,LNF23),((Fcas-V-m-2,Fcas-V-p-2,Fchil-V-Bi,Fvirg-V-Bi),(Fcas-V-m-3,Fcas-V-p-3,Fchil-V-B1,Fvirg-V-B1),(Fcas-V-m-4,Fcas-V-p-4,Fchil-V-B2,Fvirg-V-B2)),Fcas-V-m-5);
	201	V	((Fcas-V-m-1,Fcas-V-p-1,Reference,MRD60,MRD30,LNF23),((Fcas-V-m-2,Fcas-V-p-2,Fchil-V-Bi,Fvirg-V-Bi),(Fcas-V-m-3,Fcas-V-p-3,Fchil-V-B1,Fvirg-V-B1),(Fcas-V-m-5,Fchil-V-B2,Fvirg-V-B2)),(Fcas-V-m-4,Fcas-V-p-4));
	202	V	((Fcas-V-m-1,Fcas-V-p-1,Reference,MRD60,MRD30,LNF23),((Fcas-V-m-2,Fcas-V-p-2,Fchil-V-Bi,Fvirg-V-Bi),(Fcas-V-m-4,Fcas-V-p-4,Fchil-V-B1,Fvirg-V-B1),(Fcas-V-m-5,Fchil-V-B2,Fvirg-V-B2)),(Fcas-V-m-3,Fcas-V-p-3));
	203	V	((Fcas-V-m-1,Fcas-V-p-1,Reference,MRD60,MRD30,LNF23),((Fcas-V-m-2,Fcas-V-p-2,Fchil-V-Bi,Fvirg-V-Bi),(Fcas-V-m-5,Fchil-V-B1,Fvirg-V-B1),(Fcas-V-m-4,Fcas-V-p-4,Fchil-V-B2,Fvirg-V-B2)),(Fcas-V-m-3,Fcas-V-p-3));
	204	V	((Fcas-V-m-1,Fcas-V-p-1,Reference,MRD60,MRD30,LNF23),((Fcas-V-m-5,Fchil-V-Bi,Fvirg-V-Bi),(Fcas-V-m-3,Fcas-V-p-3,Fchil-V-B1,Fvirg-V-B1),(Fcas-V-m-4,Fcas-V-p-4,Fchil-V-B2,Fvirg-V-B2)),(Fcas-V-m-2,Fcas-V-p-2));
	205	V	((Fcas-V-m-1,Fcas-V-p-1,Reference,MRD60,MRD30,LNF23),((Fcas-V-m-4,Fcas-V-p-4,Fchil-V-Bi,Fvirg-V-Bi),(Fcas-V-m-3,Fcas-V-p-3,Fchil-V-B1,Fvirg-V-B1),(Fcas-V-m-5,Fchil-V-B2,Fvirg-V-B2)),(Fcas-V-m-2,Fcas-V-p-2));
	206	VI	((Fcas-VI-m-1,Fcas-VI-p-3,Reference,MRD60,MRD30,LNF23),((Fcas-VI-m-2,Fcas-VI-p-2,Fchil-VI-Bi,Fvirg-VI-Bi),(Fcas-VI-m-3,Fcas-VI-p-1,Fchil-VI-B1,Fvirg-VI-B1),(Fcas-VI-m-5,Fcas-VI-p-5,Fchil-VI-B2,Fvirg-VI-B2)),(Fcas-VI-m-4,Fcas-VI-p-4));
	207	VI	((Fcas-VI-m-1,Fcas-VI-p-3,Reference,MRD60,MRD30,LNF23),((Fcas-VI-m-2,Fcas-VI-p-2,Fchil-VI-Bi,Fvirg-VI-Bi),(Fcas-VI-m-4,Fcas-VI-p-4,Fchil-VI-B1,Fvirg-VI-B1),(Fcas-VI-m-5,Fcas-VI-p-5,Fchil-VI-B2,Fvirg-VI-B2)),(Fcas-VI-m-3,Fcas-VI-p-1));
	208	VI	((Fcas-VI-m-1,Fcas-VI-p-3,Reference,MRD60,MRD30,LNF23),((Fcas-VI-m-2,Fcas-VI-p-2,Fchil-VI-Bi,Fvirg-VI-Bi),(Fcas-VI-m-3,Fcas-VI-p-1,Fchil-VI-B1,Fvirg-VI-B1),(Fcas-VI-m-4,Fcas-VI-p-4,Fchil-VI-B2,Fvirg-VI-B2)),(Fcas-VI-m-5,Fcas-VI-p-5));
	209	VI	((Fcas-VI-m-1,Fcas-VI-p-3,Reference,MRD60,MRD30,LNF23),((Fcas-VI-m-2,Fcas-VI-p-2,Fchil-VI-Bi,Fvirg-VI-Bi),(Fcas-VI-m-4,Fcas-VI-p-4,Fchil-VI-B1,Fvirg-VI-B1),(Fcas-VI-m-3,Fcas-VI-p-1,Fchil-VI-B2,Fvirg-VI-B2)),(Fcas-VI-m-5,Fcas-VI-p-5));
	210	VI	((Fcas-VI-m-1,Fcas-VI-p-3,Reference,MRD60,MRD30,LNF23),((Fcas-VI-m-4,Fcas-VI-p-4,Fchil-VI-Bi,Fvirg-VI-Bi),(Fcas-VI-m-3,Fcas-VI-p-1,Fchil-VI-B1,Fvirg-VI-B1),(Fcas-VI-m-5,Fcas-VI-p-5,Fchil-VI-B2,Fvirg-VI-B2)),(Fcas-VI-m-2,Fcas-VI-p-2));
	211	VI	((Fcas-VI-m-1,Fcas-VI-p-3,Reference,MRD60,MRD30,LNF23),((Fcas-VI-m-3,Fcas-VI-p-1,Fchil-VI-Bi,Fvirg-VI-Bi),(Fcas-VI-m-4,Fcas-VI-p-4,Fchil-VI-B1,Fvirg-VI-B1),(Fcas-VI-m-5,Fcas-VI-p-5,Fchil-VI-B2,Fvirg-VI-B2)),(Fcas-VI-m-2,Fcas-VI-p-2));
	212	VII	((Reference,MRD60,MRD30,LNF23,Fchil-VII-Av,Fvirg-VII-Av,Fcas-VII-m-1,Fcas.p_LG41_VII),((Fcas-VII-p-2,Fcas-VII-m-3,Fchil-VII-Bi,Fvirg-VII-Bi),(Fcas-VII-m-4,Fchil-VII-B1,Fvirg-VII-B1),(Fcas-VII-m-5,Fchil-VII-B2,Fvirg-VII-B2)),Fcas-VII-m-2);
	213	VII	((Reference,MRD60,MRD30,LNF23,Fchil-VII-Av,Fvirg-VII-Av,Fcas-VII-m-2),((Fcas-VII-p-2,Fcas-VII-m-3,Fchil-VII-Bi,Fvirg-VII-Bi),(Fcas-VII-m-4,Fchil-VII-B1,Fvirg-VII-B1),(Fcas-VII-m-5,Fchil-VII-B2,Fvirg-VII-B2)),(Fcas-VII-m-1,Fcas.p_LG41_VII));
	214	VII	((Reference,MRD60,MRD30,LNF23,Fchil-VII-Av,Fvirg-VII-Av,Fcas-VII-m-1,Fcas.p_LG41_VII),((Fcas-VII-p-2,Fcas-VII-m-3,Fchil-VII-Bi,Fvirg-VII-Bi),(Fcas-VII-m-4,Fchil-VII-B1,Fvirg-VII-B1),(Fcas-VII-m-2,Fchil-VII-B2,Fvirg-VII-B2)),Fcas-VII-m-5);
	215	VII	((Reference,MRD60,MRD30,LNF23,Fchil-VII-Av,Fvirg-VII-Av,Fcas-VII-m-2),((Fcas-VII-p-2,Fcas-VII-m-3,Fchil-VII-Bi,Fvirg-VII-Bi),(Fcas-VII-m-4,Fchil-VII-B1,Fvirg-VII-B1),(Fcas-VII-m-1,Fcas.p_LG41_VII,Fchil-VII-B2,Fvirg-VII-B2)),Fcas-VII-m-5);
	216	VII	((Reference,MRD60,MRD30,LNF23,Fchil-VII-Av,Fvirg-VII-Av,Fcas-VII-m-2),((Fcas-VII-p-2,Fcas-VII-m-3,Fchil-VII-Bi,Fvirg-VII-Bi),(Fcas-VII-m-1,Fcas.p_LG41_VII,Fchil-VII-B1,Fvirg-VII-B1),(Fcas-VII-m-5,Fchil-VII-B2,Fvirg-VII-B2)),Fcas-VII-m-4);
	217	VII	((Reference,MRD60,MRD30,LNF23,Fchil-VII-Av,Fvirg-VII-Av,Fcas-VII-m-1,Fcas.p_LG41_VII),((Fcas-VII-p-2,Fcas-VII-m-3,Fchil-VII-Bi,Fvirg-VII-Bi),(Fcas-VII-m-2,Fchil-VII-B1,Fvirg-VII-B1),(Fcas-VII-m-5,Fchil-VII-B2,Fvirg-VII-B2)),Fcas-VII-m-4);
Reference: Fragaria vesca ssp. vesca (FvH4); MRD60, MRD30 and LNF23: F. vesca ssp. bracteata; Fiinumae: F. iinumae
