# Supplementary material for: Present‐day sympatry belies the evolutionary origin of a high‐order polyploid
Source: New Phytol. 2017 Aug 3;216(1):279–90. doi: 10.1111/nph.14711 (PMC5637924; doi:10.1111/nph.14711)
Supplement: Supplementary file 3 — Table S2 Summary statistics of maternal and paternal linkage groups [file NPH-216-279-s003.xlsx]

## Sheet: SI_Cover
New Phytologist Supporting Information
Article title: Present-day sympatry belies the evolutionary origin of a high-order polyploid
Authors: Na Wei, Jacob A. Tennessen, Aaron Liston and Tia-Lynn Ashman
Article acceptance date: 20 June 2017

## Sheet: Table S2
Table S2 Summary statistics of maternal and paternal linkage groups.
	Linkage group	Total no. of LG SNPs	No. of LG SNPs with expected chromosome designations in F. vesca genome assembly v2.0	No. of LG SNPs from non-homeologous chromosomes in F. vesca genome assembly v2.0	No. of LG SNPs from un-anchored scaffolds of ≥10 kb (Fvb0)	No. of LG SNPs from F. iinumae contigs that show no homology to F. vesca genome	No. of LG SNPs from un-assembled F. vesca scaffolds of <10 kb each	LG length (cM)	Average marker interval (cM)	Maximum marker interval (cM)	Physical length (bp)ª
Maternal linkage groups
	Fcas-I-m-1	104	89	6	0	0	9	91.5	0.888641	6.72	21045640
	Fcas-I-m-2	80	71	6	0	2	1	91.8	1.16165	13.7	21557109
	Fcas-I-m-3	21	19	2	0	0	0	93.2	4.6605	20.73	19644440
	Fcas-I-m-4	66	51	10	0	1	4	160.6	2.47031	40.29	21109806
	Fcas-I-m-5	51	48	2	0	1	0	79.3	1.5866	18.32	16928487
	Fcas-II-m-1	128	123	4	0	0	1	136.3	1.07323	10.87	27683608
	Fcas-II-m-2	45	42	2	0	1	0	82.7	1.88023	11.32	27512611
	Fcas-II-m-3	120	110	5	0	0	5	229.3	1.73672	24.52	28437655
	Fcas-II-m-4	91	83	4	0	0	4	146.1	1.62344	18.61	27276541
	Fcas-II-m-5	132	126	5	0	0	1	179	1.36634	19.99	27515163
	Fcas-III-m-1	87	65	13	3	2	4	233.6	2.71593	62.39	33050429
	Fcas-III-m-2	119	97	16	1	3	2	220.5	1.86898	21.73	32571311
	Fcas-III-m-3	62	53	2	4	3	0	100.8	1.65213	11.31	31190400
	Fcas-III-m-4	35	24	10	0	0	1	109.2	3.21147	32.59	30962609
	Fcas-III-m-5	112	101	6	0	4	1	252.7	2.27658	21.18	32973421
	Fcas-IV-m-1	80	78	2	0	0	0	127.8	1.6181	11.3	32184063
	Fcas-IV-m-2	73	67	4	0	2	0	175.1	2.43181	36.43	30914234
	Fcas-IV-m-3	60	54	3	0	2	1	124.7	2.11288	21.28	31548656
	Fcas-IV-m-4	36	32	4	0	0	0	116.7	3.334	13.67	28771430
	Fcas-IV-m-5	93	85	7	0	1	0	96.2	1.04533	8.99	30034776
	Fcas-V-m-1	106	94	7	0	0	5	219.4	2.08905	48.91	28737183
	Fcas-V-m-2	87	78	6	0	2	1	98.5	1.14477	11.3	28212688
	Fcas-V-m-3	136	131	5	0	0	0	211.8	1.56896	40.33	28653051
	Fcas-V-m-4	108	98	5	0	2	3	156.6	1.46383	11.33	28558455
	Fcas-V-m-5	13	11	2	0	0	0	40.5	3.37167	13.69	7710611
	Fcas-VI-m-1	144	141	0	0	1	2	228.8	1.59965	13.74	37697251
	Fcas-VI-m-2	180	165	9	0	2	4	256.1	1.43056	18.61	38017580
	Fcas-VI-m-3	220	203	8	0	3	6	244.9	1.11822	17.59	38553872
	Fcas-VI-m-4	60	54	4	0	1	1	163.1	2.76508	33.15	37106779
	Fcas-VI-m-5	167	153	13	0	1	0	201.7	1.21476	11.33	38195597
	Fcas-VII-m-1	126	120	2	0	0	4	101	0.8076	11.32	23400743
	Fcas-VII-m-2	47	40	7	0	0	0	119.2	2.59065	16.09	22787284
	Fcas-VII-m-3	154	139	11	0	3	1	223.3	1.45922	18.71	21465276
	Fcas-VII-m-4	109	103	0	0	0	6	131.9	1.22111	9.19	23042698
	Fcas-VII-m-5	74	72	2	0	0	0	114.9	1.57397	13.67	11789969
	Average	95.0286	86.2857	5.54286	0.228571	1.05714	1.91429	153.109	1.88954	20.4257	2.7624e+07
	Total	3326	3020	194	8	37	67	5358.8			966841426
Paternal linkage groups
	Fcas-I-p-1	18	17	0	0	0	1	31.4	1.84412	11.3	3526501
	Fcas-I-p-2	45	40	1	0	2	2	58.2	1.3225	8.99	15221833
	Fcas-I-p-3	15	12	1	0	1	1	66.8	4.77429	44.47	20843368
	Fcas-I-p-4	70	65	4	0	0	1	132.5	1.91971	11.33	23231257
	Fcas-I-p-5	62	49	5	0	1	7	139.1	2.28098	19.05	22104849
	Fcas-II-p-1	83	78	4	0	0	1	125.5	1.53012	11.31	26629108
	Fcas-II-p-2	6	5	1	0	0	0	13.4	2.688	6.71	1615049
	Fcas-II-p-3	16	16	0	0	0	0	4.5	0.3	2.27	1383262
	Fcas-II-p-4	74	72	2	0	0	0	83.4	1.14233	16.48	28038514
	Fcas-II-p-5	11	8	0	0	3	0	27.2	2.715	13.69	9336057
	Fcas-III-p-1	99	81	11	2	0	5	159.5	1.62765	18.61	32183003
	Fcas-III-p-2	10	9	1	0	0	0	22.9	2.54333	13.99	15901666
	Fcas-III-p-3	48	41	3	3	1	0	73.9	1.57191	8.99	18878913
	Fcas-III-p-4	12	11	1	0	0	0	31.5	2.86182	9	7868906
	Fcas-III-p-5	22	21	0	0	1	0	20.3	0.965238	6.86	3625994
	Fcas-IV-p-1	19	19	0	0	0	0	26.8	1.48611	5.58	5575332
	Fcas-IV-p-2	73	70	1	0	2	0	173.5	2.41028	23.88	31709816
	Fcas-IV-p-3	18	18	0	0	0	0	17.9	1.05353	6.71	4233527
	Fcas-IV-p-4	7	7	0	0	0	0	24.9	4.15333	13.69	11361069
	Fcas-IV-p-5	58	52	3	0	3	0	96.2	1.68737	9.2	31791520
	Fcas-V-p-1	73	72	1	0	0	0	209.7	2.91236	84.16	28331539
	Fcas-V-p-2	84	70	12	0	2	0	94.9	1.14277	21.22	24090405
	Fcas-V-p-3	26	22	1	0	0	3	38.6	1.5452	14.02	10012170
	Fcas-V-p-4	70	56	5	0	9	0	121	1.75406	14.01	22619931
	Fcas-VI-p-1	24	24	0	0	0	0	104.7	4.55043	71.03	34983462
	Fcas-VI-p-2	38	37	1	0	0	0	89.8	2.42811	49.36	36567237
	Fcas-VI-p-3	82	79	2	0	1	0	60.4	0.746173	6.87	22645681
	Fcas-VI-p-4	12	11	1	0	0	0	38.1	3.46091	11.3	22585826
	Fcas-VI-p-5	49	48	0	0	1	0	122.3	2.54792	70.83	33895800
	Fcas-VII-p-1	5	5	0	0	0	0	11.2	2.81	4.56	2748126
	Fcas-VII-p-2	24	22	1	0	1	0	54.2	2.35652	13.7	13810781
	Average	40.4194	36.6774	2	0.16129	0.903226	0.677419	73.3645	2.16555	20.1023	1.83016e+07
	Total	1253	1137	62	5	28	21	2274.3			567350502
ªPhysical length (bp) was calculated as the difference between the maximum and minimum physical position of LG SNPs, from which only SNPs with expected Fvb chromosome designations were considered.
