# Supplementary material for: Present‐day sympatry belies the evolutionary origin of a high‐order polyploid
Source: New Phytol. 2017 Aug 3;216(1):279–90. doi: 10.1111/nph.14711 (PMC5637924; doi:10.1111/nph.14711)
Supplement: Supplementary file 4 — Table S3 Descriptions of all the markers on linkage groups [file NPH-216-279-s004.xlsx]

## Sheet: SI_Cover
New Phytologist Supporting Information
Article title: Present-day sympatry belies the evolutionary origin of a high-order polyploid
Authors: Na Wei, Jacob A. Tennessen, Aaron Liston and Tia-Lynn Ashman
Article acceptance date: 20 June 2017

## Sheet: Table S3
Table S3 Descriptions of all the markers on linkage groups.
Linkage group	Genetic position (cM)	Marker originª	Physical position (bp)
Fcas-I-m-1	0	Fvb1	989407
Fcas-I-m-1	2.27	Fvb1	321590
Fcas-I-m-1	2.27	Fvb1	502749
Fcas-I-m-1	2.27	Fvb1	937979
Fcas-I-m-1	2.27	Fvb1	938191
Fcas-I-m-1	2.27	Fvb1	1339472
Fcas-I-m-1	2.27	Fvb1	1443370
Fcas-I-m-1	4.5	Fvb1	592039
Fcas-I-m-1	11.21	Fvb1	1826997
Fcas-I-m-1	13.44	Fvb1	2008544
Fcas-I-m-1	13.44	Fvb1	2449331
Fcas-I-m-1	15.66	Fvb1	2618237
Fcas-I-m-1	15.66	Fvb1	2891491
Fcas-I-m-1	15.66	Fvb1	2910138
Fcas-I-m-1	15.66	Fvb1	3075590
Fcas-I-m-1	17.88	Fvb1	2525325
Fcas-I-m-1	22.35	Fvb1	3809711
Fcas-I-m-1	29.07	Fvb1	4535088
Fcas-I-m-1	31.29	Fvb1	4160587
Fcas-I-m-1	31.29	Fvb1	4818228
Fcas-I-m-1	31.29	Fvb1	4839416
Fcas-I-m-1	31.29	Fvb1	4839510
Fcas-I-m-1	33.52	Fvb1	4976652
Fcas-I-m-1	33.52	Fvb1	4996011
Fcas-I-m-1	33.52	Fvb1	5110304
Fcas-I-m-1	33.52	Fvb1	5228064
Fcas-I-m-1	33.52	Fvb1	5329050
Fcas-I-m-1	35.74	Fvb1	5455925
Fcas-I-m-1	35.74	Fvb1	5538557
Fcas-I-m-1	37.97	Fvb1	5994177
Fcas-I-m-1	37.97	Fvb1	5997267
Fcas-I-m-1	37.97	Fvb1	6018288
Fcas-I-m-1	37.97	Fvb1	6024707
Fcas-I-m-1	40.19	Fvb1	6569728
Fcas-I-m-1	40.19	Fvb1	6675215
Fcas-I-m-1	40.19	Fvb1	6729339
Fcas-I-m-1	42.41	Fvb1	6628593
Fcas-I-m-1	42.41	Fvb1	6801397
Fcas-I-m-1	42.41	Fvb1	6915007
Fcas-I-m-1	42.41	Fvb1	6915211
Fcas-I-m-1	42.41	Fvb1	7105129
Fcas-I-m-1	42.42	Fvb1	7647573
Fcas-I-m-1	46.87	Fvb1	8067564
Fcas-I-m-1	46.87	Fvb1	8266691
Fcas-I-m-1	46.87	Fvb1	8315501
Fcas-I-m-1	46.87	Fvb1	8315511
Fcas-I-m-1	51.33	Fvb1	9481801
Fcas-I-m-1	51.33	Fvb1	9481810
Fcas-I-m-1	51.33	Fvb1	9481830
Fcas-I-m-1	51.33	Fvb1	9490179
Fcas-I-m-1	51.33	Fvb1	9490232
Fcas-I-m-1	51.33	Fvb1	9503111
Fcas-I-m-1	51.33	Fvb1	9599624
Fcas-I-m-1	51.33	Fvb1	9674247
Fcas-I-m-1	51.33	Fvb1	9872052
Fcas-I-m-1	51.33	Fvb1	9926606
Fcas-I-m-1	51.33	Fvb1	9960804
Fcas-I-m-1	53.55	Fvb1	10508823
Fcas-I-m-1	53.55	Fvb1	10575175
Fcas-I-m-1	53.55	Fvb1	10650157
Fcas-I-m-1	53.55	Fvb1	10652282
Fcas-I-m-1	53.55	Fvb1	10865956
Fcas-I-m-1	55.78	Fvb2	12907099
Fcas-I-m-1	58	Fvb1	11937034
Fcas-I-m-1	58	Fvb1	11941547
Fcas-I-m-1	58	Fvb1	12180581
Fcas-I-m-1	58	Fvb1	12180600
Fcas-I-m-1	58	Fvb1	12270119
Fcas-I-m-1	58	Fvb1	12315395
Fcas-I-m-1	58	Fvb1	12315587
Fcas-I-m-1	60.23	Fvb1	17087671
Fcas-I-m-1	60.23	Fvb1	17253507
Fcas-I-m-1	62.45	Fvb1	17418398
Fcas-I-m-1	64.68	Fvb1	15314816
Fcas-I-m-1	64.68	Fvb1	15314868
Fcas-I-m-1	64.68	Fvb1	15363920
Fcas-I-m-1	69.13	Fvb1	18401641
Fcas-I-m-1	69.13	Fvb1	18976277
Fcas-I-m-1	69.13	Fvb1	19024596
Fcas-I-m-1	73.59	Fvb1	16129246
Fcas-I-m-1	73.59	Fvb1	16129302
Fcas-I-m-1	73.59	Fvb1	16234929
Fcas-I-m-1	75.81	vesca_scf0511075	250
Fcas-I-m-1	75.81	vesca_scf0511075	282
Fcas-I-m-1	75.81	vesca_scf0511075	301
Fcas-I-m-1	75.81	vesca_scf0511075	316
Fcas-I-m-1	75.81	vesca_scf0511075	317
Fcas-I-m-1	75.81	vesca_scf0511075	354
Fcas-I-m-1	75.81	vesca_scf0511075	371
Fcas-I-m-1	75.81	vesca_scf0511075	436
Fcas-I-m-1	75.81	vesca_scf0511075	442
Fcas-I-m-1	75.81	Fvb1	8577096
Fcas-I-m-1	75.81	Fvb1	8595005
Fcas-I-m-1	75.81	Fvb1	14217932
Fcas-I-m-1	75.81	Fvb6	29905464
Fcas-I-m-1	78.04	Fvb6	29905368
Fcas-I-m-1	84.74	Fvb1	13867838
Fcas-I-m-1	84.74	Fvb1	13867925
Fcas-I-m-1	86.97	Fvb2	12907216
Fcas-I-m-1	86.97	Fvb1	20464642
Fcas-I-m-1	86.97	Fvb2	21188467
Fcas-I-m-1	86.97	Fvb2	21188489
Fcas-I-m-1	86.97	Fvb1	21367230
Fcas-I-m-1	91.53	Fvb1	19897115
Fcas-I-m-2	0	Fvb1	539890
Fcas-I-m-2	4.46	Fvb1	67275
Fcas-I-m-2	4.46	Fvb1	67306
Fcas-I-m-2	4.46	Fvb1	499047
Fcas-I-m-2	4.46	Fvb1	758401
Fcas-I-m-2	6.68	Fvb1	758397
Fcas-I-m-2	11.14	Fvb1	2067702
Fcas-I-m-2	11.14	Fvb1	2067793
Fcas-I-m-2	15.6	Fvb1	2449280
Fcas-I-m-2	15.6	Fvb1	3209724
Fcas-I-m-2	15.6	Fvb1	3209752
Fcas-I-m-2	17.82	Fvb1	3499568
Fcas-I-m-2	17.82	Fvb1	3817616
Fcas-I-m-2	17.82	Fvb1	4119555
Fcas-I-m-2	20.05	Fvb1	4411059
Fcas-I-m-2	20.05	Fvb1	4411149
Fcas-I-m-2	20.05	Fvb1	4411158
Fcas-I-m-2	20.05	Fvb1	4647568
Fcas-I-m-2	20.05	Fvb1	4749408
Fcas-I-m-2	20.05	Fvb1	4749538
Fcas-I-m-2	20.05	Fvb1	4818265
Fcas-I-m-2	20.05	Fvb1	4818304
Fcas-I-m-2	20.05	Fvb1	4976616
Fcas-I-m-2	20.05	Fvb1	4996172
Fcas-I-m-2	20.05	Fvb1	5228118
Fcas-I-m-2	20.05	Fvb5	28581152
Fcas-I-m-2	22.27	Fvb1	4794697
Fcas-I-m-2	26.73	Fvb1	5456002
Fcas-I-m-2	26.73	Fvb1	5500456
Fcas-I-m-2	26.73	Fvb1	5500499
Fcas-I-m-2	28.95	Fvb1	6184344
Fcas-I-m-2	31.17	Fvb1	6578772
Fcas-I-m-2	31.18	Fvb1	6392814
Fcas-I-m-2	31.18	Fvb1	6546703
Fcas-I-m-2	31.18	Fvb1	6578758
Fcas-I-m-2	33.4	Fvb1	7128643
Fcas-I-m-2	33.4	Fvb1	7510511
Fcas-I-m-2	33.4	Fvb1	7631070
Fcas-I-m-2	33.4	Fvb1	7693901
Fcas-I-m-2	33.4	Fvb1	7910987
Fcas-I-m-2	33.4	Fvb1	8067672
Fcas-I-m-2	33.4	Fvb1	8203029
Fcas-I-m-2	33.4	Fvb1	8205530
Fcas-I-m-2	33.4	Fvb1	8233751
Fcas-I-m-2	35.62	Fvb1	9503134
Fcas-I-m-2	35.62	Fvb1	9506059
Fcas-I-m-2	35.62	Fvb1	9633770
Fcas-I-m-2	35.62	Fvb1	9646067
Fcas-I-m-2	35.62	Fvb1	10575283
Fcas-I-m-2	35.62	Fvb6	37473002
Fcas-I-m-2	37.85	Fvb1	10652186
Fcas-I-m-2	40.08	Fvb1	9506060
Fcas-I-m-2	49.07	Fvb1	7510427
Fcas-I-m-2	53.53	Fvb1	7257017
Fcas-I-m-2	55.75	Fvb1	10953629
Fcas-I-m-2	55.75	Fvb1	11303860
Fcas-I-m-2	55.75	Fvb1	11303912
Fcas-I-m-2	57.98	Fvb1	11941553
Fcas-I-m-2	57.98	Fvb1	12595796
Fcas-I-m-2	64.71	Fvb1	9771220
Fcas-I-m-2	78.41	vesca_scf0513233	321
Fcas-I-m-2	80.64	iinumae_contig07667	430
Fcas-I-m-2	80.64	Fvb2	77474
Fcas-I-m-2	82.86	Fvb1	17073568
Fcas-I-m-2	85.09	Fvb1	15363934
Fcas-I-m-2	85.09	Fvb1	17482529
Fcas-I-m-2	85.09	Fvb1	17482539
Fcas-I-m-2	89.55	Fvb4	4444212
Fcas-I-m-2	89.55	Fvb1	8595151
Fcas-I-m-2	89.55	Fvb1	13212210
Fcas-I-m-2	89.55	Fvb1	13212239
Fcas-I-m-2	89.55	Fvb1	13220897
Fcas-I-m-2	89.55	Fvb1	13867820
Fcas-I-m-2	89.55	Fvb1	16255560
Fcas-I-m-2	89.55	Fvb1	16255599
Fcas-I-m-2	89.55	Fvb1	21202512
Fcas-I-m-2	89.55	Fvb1	21624384
Fcas-I-m-2	89.55	Fvb4	22163253
Fcas-I-m-2	89.55	Fvb5	29151671
Fcas-I-m-2	91.77	iinumae_contig125716	445
Fcas-I-m-3	0	Fvb2	25644932
Fcas-I-m-3	20.73	Fvb1	3499458
Fcas-I-m-3	25.57	Fvb1	2658443
Fcas-I-m-3	25.57	Fvb1	2891530
Fcas-I-m-3	32.28	Fvb1	3817517
Fcas-I-m-3	34.5	Fvb1	3736569
Fcas-I-m-3	38.96	Fvb1	4411132
Fcas-I-m-3	38.96	Fvb1	4411192
Fcas-I-m-3	52.62	Fvb1	6142625
Fcas-I-m-3	66.29	Fvb1	7631115
Fcas-I-m-3	66.29	Fvb1	7814102
Fcas-I-m-3	66.29	Fvb1	10462398
Fcas-I-m-3	68.51	Fvb1	10650210
Fcas-I-m-3	72.97	Fvb1	16782796
Fcas-I-m-3	72.97	Fvb1	17253597
Fcas-I-m-3	72.97	Fvb1	17418336
Fcas-I-m-3	72.97	Fvb1	17418493
Fcas-I-m-3	72.97	Fvb1	21902110
Fcas-I-m-3	84.27	Fvb1	8595019
Fcas-I-m-3	90.98	Fvb1	22302883
Fcas-I-m-3	93.21	Fvb6	35472434
Fcas-I-m-4	0	Fvb4	26496733
Fcas-I-m-4	6.86	Fvb1	8788174
Fcas-I-m-4	6.86	Fvb1	12733958
Fcas-I-m-4	9.09	Fvb1	8788140
Fcas-I-m-4	9.09	Fvb6	29934774
Fcas-I-m-4	9.09	Fvb6	29934860
Fcas-I-m-4	9.09	Fvb6	29934954
Fcas-I-m-4	11.31	Fvb1	19188475
Fcas-I-m-4	15.77	Fvb1	15711230
Fcas-I-m-4	18	Fvb1	17482486
Fcas-I-m-4	20.23	Fvb1	4617407
Fcas-I-m-4	20.23	Fvb1	16744258
Fcas-I-m-4	20.23	Fvb1	16744318
Fcas-I-m-4	22.45	Fvb1	16744260
Fcas-I-m-4	43.63	Fvb1	21208044
Fcas-I-m-4	83.92	Fvb1	98238
Fcas-I-m-4	86.17	vesca_scf0510084	334
Fcas-I-m-4	86.17	vesca_scf0510084	458
Fcas-I-m-4	86.17	iinumae_contig70904	891
Fcas-I-m-4	86.17	Fvb1	758339
Fcas-I-m-4	86.17	Fvb1	758385
Fcas-I-m-4	86.17	Fvb1	758431
Fcas-I-m-4	86.17	Fvb1	1532461
Fcas-I-m-4	86.17	Fvb1	1952618
Fcas-I-m-4	86.17	Fvb1	2008581
Fcas-I-m-4	86.17	Fvb1	2008652
Fcas-I-m-4	86.17	Fvb1	2008718
Fcas-I-m-4	86.17	Fvb4	8762946
Fcas-I-m-4	86.17	Fvb4	8762990
Fcas-I-m-4	90.62	Fvb1	2816412
Fcas-I-m-4	90.62	Fvb3	8484002
Fcas-I-m-4	92.85	Fvb1	3934110
Fcas-I-m-4	92.85	Fvb1	4038777
Fcas-I-m-4	99.55	Fvb1	4402331
Fcas-I-m-4	99.55	Fvb1	4499548
Fcas-I-m-4	101.78	Fvb1	4630044
Fcas-I-m-4	101.78	Fvb1	4749433
Fcas-I-m-4	101.78	Fvb1	4749468
Fcas-I-m-4	101.78	Fvb1	4749533
Fcas-I-m-4	104	Fvb1	4996007
Fcas-I-m-4	106.23	Fvb1	5244217
Fcas-I-m-4	110.68	Fvb1	5513663
Fcas-I-m-4	110.68	Fvb1	5930472
Fcas-I-m-4	110.68	Fvb1	5997401
Fcas-I-m-4	110.68	Fvb1	6583603
Fcas-I-m-4	121.98	Fvb1	7814166
Fcas-I-m-4	121.98	Fvb1	7814167
Fcas-I-m-4	121.98	Fvb1	7889961
Fcas-I-m-4	126.44	Fvb4	18073433
Fcas-I-m-4	126.44	Fvb4	18073450
Fcas-I-m-4	128.67	Fvb1	9474399
Fcas-I-m-4	128.67	Fvb1	9474520
Fcas-I-m-4	128.67	Fvb1	9481821
Fcas-I-m-4	128.67	Fvb1	9481832
Fcas-I-m-4	128.67	Fvb1	9503150
Fcas-I-m-4	130.89	Fvb1	9646007
Fcas-I-m-4	130.89	Fvb1	9674082
Fcas-I-m-4	130.89	Fvb1	9674154
Fcas-I-m-4	135.36	Fvb1	10185673
Fcas-I-m-4	144.35	Fvb1	12595805
Fcas-I-m-4	146.58	vesca_scf0513233	325
Fcas-I-m-4	146.58	vesca_scf0513233	368
Fcas-I-m-4	146.58	Fvb1	12180659
Fcas-I-m-4	146.58	Fvb1	12315538
Fcas-I-m-4	146.58	Fvb1	13726054
Fcas-I-m-4	160.57	Fvb4	9786546
Fcas-I-m-5	0	Fvb1	832282
Fcas-I-m-5	2.27	iinumae_contig32373	411
Fcas-I-m-5	2.27	Fvb1	522085
Fcas-I-m-5	2.27	Fvb1	539844
Fcas-I-m-5	2.27	Fvb1	1164576
Fcas-I-m-5	2.27	Fvb1	1390880
Fcas-I-m-5	2.27	Fvb1	1443384
Fcas-I-m-5	6.73	Fvb1	2067719
Fcas-I-m-5	6.73	Fvb1	2067792
Fcas-I-m-5	25.05	Fvb1	6107223
Fcas-I-m-5	27.51	Fvb1	6142594
Fcas-I-m-5	27.51	Fvb1	6158861
Fcas-I-m-5	27.51	Fvb1	6392820
Fcas-I-m-5	27.51	Fvb1	6729173
Fcas-I-m-5	29.73	Fvb1	7105146
Fcas-I-m-5	29.73	Fvb1	8202984
Fcas-I-m-5	29.73	Fvb1	8205453
Fcas-I-m-5	31.96	Fvb1	9481808
Fcas-I-m-5	31.96	Fvb1	9481814
Fcas-I-m-5	31.96	Fvb1	9481826
Fcas-I-m-5	31.96	Fvb1	9503143
Fcas-I-m-5	31.96	Fvb1	9665164
Fcas-I-m-5	31.96	Fvb1	10259876
Fcas-I-m-5	31.96	Fvb1	10462288
Fcas-I-m-5	31.96	Fvb1	10462337
Fcas-I-m-5	31.96	Fvb1	10462395
Fcas-I-m-5	31.96	Fvb1	10462434
Fcas-I-m-5	31.96	Fvb1	10575128
Fcas-I-m-5	31.96	Fvb6	37473081
Fcas-I-m-5	34.19	Fvb1	10185544
Fcas-I-m-5	40.9	Fvb1	17253529
Fcas-I-m-5	40.9	Fvb1	17450572
Fcas-I-m-5	54.56	Fvb1	5329066
Fcas-I-m-5	54.56	Fvb1	5329053
Fcas-I-m-5	54.56	Fvb1	5328998
Fcas-I-m-5	56.78	Fvb2	8527872
Fcas-I-m-5	56.78	Fvb1	4996164
Fcas-I-m-5	56.79	Fvb1	5418006
Fcas-I-m-5	56.79	Fvb1	5106123
Fcas-I-m-5	56.79	Fvb1	5065521
Fcas-I-m-5	56.79	Fvb1	5065430
Fcas-I-m-5	56.79	Fvb1	4996240
Fcas-I-m-5	56.79	Fvb1	3865844
Fcas-I-m-5	56.79	Fvb1	3426438
Fcas-I-m-5	59.01	Fvb1	4160462
Fcas-I-m-5	65.72	Fvb1	3209875
Fcas-I-m-5	65.72	Fvb1	3209652
Fcas-I-m-5	65.72	Fvb1	3181934
Fcas-I-m-5	65.72	Fvb1	3153757
Fcas-I-m-5	71.04	Fvb1	2618429
Fcas-I-m-5	79.33	Fvb1	2455107
Fcas-I-p-1	0	vesca_scf0510084	493
Fcas-I-p-1	0	Fvb1	283147
Fcas-I-p-1	0	Fvb1	321637
Fcas-I-p-1	0	Fvb1	482744
Fcas-I-p-1	2.22	Fvb1	1090619
Fcas-I-p-1	4.45	Fvb1	1090596
Fcas-I-p-1	15.75	Fvb1	1588635
Fcas-I-p-1	15.75	Fvb1	1766670
Fcas-I-p-1	15.75	Fvb1	1766716
Fcas-I-p-1	20.2	Fvb1	2008670
Fcas-I-p-1	20.2	Fvb1	2082787
Fcas-I-p-1	26.18	Fvb1	3809648
Fcas-I-p-1	29.12	Fvb1	2618418
Fcas-I-p-1	29.12	Fvb1	2816544
Fcas-I-p-1	29.12	Fvb1	2819613
Fcas-I-p-1	29.12	Fvb1	3351130
Fcas-I-p-1	29.12	Fvb1	3382368
Fcas-I-p-1	31.35	Fvb1	3521051
Fcas-I-p-2	0	iinumae_contig04180	366
Fcas-I-p-2	4.46	Fvb1	1390801
Fcas-I-p-2	6.68	Fvb1	1443238
Fcas-I-p-2	6.68	Fvb1	1514624
Fcas-I-p-2	11.14	Fvb1	2816400
Fcas-I-p-2	13.37	Fvb1	2658574
Fcas-I-p-2	22.36	Fvb1	3499644
Fcas-I-p-2	24.58	Fvb1	3672716
Fcas-I-p-2	26.81	Fvb1	4038809
Fcas-I-p-2	29.03	Fvb1	4749479
Fcas-I-p-2	29.03	Fvb1	5106247
Fcas-I-p-2	29.03	Fvb5	28581134
Fcas-I-p-2	31.25	Fvb1	5538525
Fcas-I-p-2	31.25	Fvb1	5538546
Fcas-I-p-2	33.48	Fvb1	5471830
Fcas-I-p-2	42.47	vesca_scf0510546	205
Fcas-I-p-2	42.47	vesca_scf0510546	292
Fcas-I-p-2	42.47	Fvb1	11823661
Fcas-I-p-2	42.47	Fvb1	11823676
Fcas-I-p-2	42.47	Fvb1	11823710
Fcas-I-p-2	42.47	Fvb1	12270252
Fcas-I-p-2	42.47	Fvb1	12536347
Fcas-I-p-2	42.47	Fvb1	16612634
Fcas-I-p-2	44.7	Fvb1	10575192
Fcas-I-p-2	44.7	Fvb1	9926589
Fcas-I-p-2	44.7	Fvb1	9674126
Fcas-I-p-2	44.7	Fvb1	9674117
Fcas-I-p-2	44.7	Fvb1	9599582
Fcas-I-p-2	44.7	Fvb1	9599548
Fcas-I-p-2	44.7	Fvb1	9567379
Fcas-I-p-2	44.7	Fvb1	9481949
Fcas-I-p-2	44.7	Fvb1	9481807
Fcas-I-p-2	44.7	Fvb1	9481805
Fcas-I-p-2	44.7	Fvb1	9231298
Fcas-I-p-2	44.7	Fvb1	8233626
Fcas-I-p-2	46.92	Fvb1	9599475
Fcas-I-p-2	53.64	Fvb1	7105155
Fcas-I-p-2	53.64	Fvb1	7105010
Fcas-I-p-2	53.64	Fvb1	6844624
Fcas-I-p-2	53.64	Fvb1	6675276
Fcas-I-p-2	53.64	Fvb1	6546747
Fcas-I-p-2	53.64	Fvb1	6393000
Fcas-I-p-2	53.64	Fvb1	6392984
Fcas-I-p-2	53.64	iinumae_contig04986	1072
Fcas-I-p-2	58.19	Fvb1	5994139
Fcas-I-p-3	0	Fvb1	1514560
Fcas-I-p-3	0	Fvb1	1196793
Fcas-I-p-3	2.23	Fvb1	12649194
Fcas-I-p-3	2.23	Fvb1	989421
Fcas-I-p-3	8.93	Fvb1	758303
Fcas-I-p-3	8.93	Fvb1	522092
Fcas-I-p-3	11.16	Fvb1	25914
Fcas-I-p-3	11.16	vesca_scf0510084	279
Fcas-I-p-3	55.63	Fvb1	20464656
Fcas-I-p-3	55.63	Fvb1	20869282
Fcas-I-p-3	62.34	Fvb1	13212143
Fcas-I-p-3	64.57	iinumae_contig00737	733
Fcas-I-p-3	64.57	Fvb1	8873596
Fcas-I-p-3	64.57	Fvb6	29905324
Fcas-I-p-3	66.84	Fvb1	16235018
Fcas-I-p-4	0	Fvb1	1443244
Fcas-I-p-4	3.44	Fvb1	1443290
Fcas-I-p-4	6.75	Fvb1	1344651
Fcas-I-p-4	6.76	Fvb1	522009
Fcas-I-p-4	6.76	Fvb1	1339348
Fcas-I-p-4	6.76	Fvb1	1390902
Fcas-I-p-4	8.98	Fvb1	98263
Fcas-I-p-4	20.28	Fvb1	1952722
Fcas-I-p-4	20.28	Fvb1	1952723
Fcas-I-p-4	22.5	Fvb1	2067701
Fcas-I-p-4	26.96	Fvb1	2330967
Fcas-I-p-4	38.29	Fvb1	3817657
Fcas-I-p-4	47.3	Fvb1	4647634
Fcas-I-p-4	51.76	Fvb1	4794590
Fcas-I-p-4	51.76	Fvb1	4996187
Fcas-I-p-4	51.76	Fvb1	4996209
Fcas-I-p-4	51.76	Fvb1	5439297
Fcas-I-p-4	53.99	Fvb1	5228016
Fcas-I-p-4	56.74	Fvb1	5421640
Fcas-I-p-4	65.18	Fvb1	6018187
Fcas-I-p-4	65.18	Fvb1	6018256
Fcas-I-p-4	65.18	Fvb1	6184300
Fcas-I-p-4	67.4	Fvb1	6546755
Fcas-I-p-4	67.4	Fvb1	6702157
Fcas-I-p-4	67.4	Fvb1	6759484
Fcas-I-p-4	67.4	Fvb1	6914908
Fcas-I-p-4	67.4	Fvb1	6915229
Fcas-I-p-4	69.63	Fvb1	7128779
Fcas-I-p-4	71.85	Fvb1	7257033
Fcas-I-p-4	71.85	Fvb1	8299847
Fcas-I-p-4	76.32	Fvb6	5253034
Fcas-I-p-4	85.32	Fvb1	10462248
Fcas-I-p-4	87.55	Fvb1	9490329
Fcas-I-p-4	87.55	Fvb1	9503187
Fcas-I-p-4	87.55	Fvb1	10070678
Fcas-I-p-4	87.55	Fvb1	10172313
Fcas-I-p-4	87.55	Fvb1	10185660
Fcas-I-p-4	92	vesca_scf0510546	356
Fcas-I-p-4	92	Fvb1	4617341
Fcas-I-p-4	92	Fvb1	10953494
Fcas-I-p-4	92	Fvb1	10953620
Fcas-I-p-4	92	Fvb1	11671409
Fcas-I-p-4	92	Fvb1	11671432
Fcas-I-p-4	92	Fvb1	11823696
Fcas-I-p-4	92	Fvb1	11937011
Fcas-I-p-4	92	Fvb1	12180747
Fcas-I-p-4	92	Fvb1	12315454
Fcas-I-p-4	92	Fvb1	12315469
Fcas-I-p-4	92	Fvb1	16744320
Fcas-I-p-4	92	Fvb1	16744357
Fcas-I-p-4	92	Fvb1	16782762
Fcas-I-p-4	94.75	Fvb1	11823585
Fcas-I-p-4	103.2	Fvb1	18401682
Fcas-I-p-4	105.42	Fvb1	17418440
Fcas-I-p-4	105.42	Fvb1	18442790
Fcas-I-p-4	107.65	Fvb1	18401595
Fcas-I-p-4	107.65	Fvb1	18401596
Fcas-I-p-4	114.36	Fvb1	16212197
Fcas-I-p-4	116.58	Fvb7	8592207
Fcas-I-p-4	116.58	Fvb1	8595227
Fcas-I-p-4	116.58	Fvb1	14820468
Fcas-I-p-4	116.58	Fvb1	15004950
Fcas-I-p-4	116.58	Fvb6	29934826
Fcas-I-p-4	118.81	Fvb1	13212291
Fcas-I-p-4	121.03	Fvb1	13624917
Fcas-I-p-4	121.03	Fvb1	19370145
Fcas-I-p-4	121.03	Fvb1	21208036
Fcas-I-p-4	121.03	Fvb1	21424321
Fcas-I-p-4	123.26	Fvb1	23329520
Fcas-I-p-4	132.46	Fvb7	12884969
Fcas-I-p-5	0	Fvb1	303152
Fcas-I-p-5	0	Fvb1	522068
Fcas-I-p-5	0	Fvb1	583822
Fcas-I-p-5	0	Fvb1	591973
Fcas-I-p-5	2.22	Fvb1	1036213
Fcas-I-p-5	4.45	Fvb1	1164578
Fcas-I-p-5	4.45	Fvb1	1339503
Fcas-I-p-5	4.45	Fvb1	1390867
Fcas-I-p-5	4.45	Fvb1	1398555
Fcas-I-p-5	6.67	Fvb1	2082781
Fcas-I-p-5	6.67	Fvb7	23112820
Fcas-I-p-5	8.9	iinumae_contig125716	386
Fcas-I-p-5	8.9	Fvb1	2449237
Fcas-I-p-5	8.9	Fvb1	2618223
Fcas-I-p-5	8.9	Fvb1	2618394
Fcas-I-p-5	8.9	Fvb1	2618419
Fcas-I-p-5	8.9	Fvb1	3019496
Fcas-I-p-5	11.12	Fvb1	3181772
Fcas-I-p-5	15.58	Fvb1	2449304
Fcas-I-p-5	15.58	Fvb1	2449361
Fcas-I-p-5	34.17	Fvb1	5421593
Fcas-I-p-5	36.39	Fvb1	5500374
Fcas-I-p-5	36.39	Fvb1	5513697
Fcas-I-p-5	36.39	Fvb1	5513698
Fcas-I-p-5	47.69	Fvb1	7105200
Fcas-I-p-5	52.15	Fvb1	9567333
Fcas-I-p-5	52.15	Fvb1	9599473
Fcas-I-p-5	54.37	Fvb1	7105110
Fcas-I-p-5	54.37	Fvb1	7647531
Fcas-I-p-5	56.59	Fvb1	5997375
Fcas-I-p-5	56.6	Fvb1	6158840
Fcas-I-p-5	56.6	Fvb1	6569709
Fcas-I-p-5	56.6	Fvb1	6578768
Fcas-I-p-5	56.6	Fvb1	6578980
Fcas-I-p-5	58.82	Fvb1	6158730
Fcas-I-p-5	70.14	Fvb1	10172393
Fcas-I-p-5	76.87	Fvb1	10451727
Fcas-I-p-5	79.1	Fvb1	10451797
Fcas-I-p-5	79.1	Fvb1	10462291
Fcas-I-p-5	79.1	Fvb1	10462504
Fcas-I-p-5	79.1	Fvb1	10508719
Fcas-I-p-5	79.1	Fvb1	10575253
Fcas-I-p-5	79.1	Fvb1	10575287
Fcas-I-p-5	79.1	Fvb1	10886890
Fcas-I-p-5	81.33	Fvb1	10865871
Fcas-I-p-5	99.97	Fvb1	22408001
Fcas-I-p-5	106.72	Fvb6	29905485
Fcas-I-p-5	111.19	Fvb4	7647996
Fcas-I-p-5	113.42	Fvb1	17418556
Fcas-I-p-5	113.42	Fvb1	16129252
Fcas-I-p-5	115.64	Fvb1	12180504
Fcas-I-p-5	115.64	Fvb1	11881950
Fcas-I-p-5	117.86	vesca_scf0510546	200
Fcas-I-p-5	117.86	vesca_scf0510546	267
Fcas-I-p-5	117.86	vesca_scf0510546	287
Fcas-I-p-5	117.86	vesca_scf0510546	295
Fcas-I-p-5	117.86	vesca_scf0510546	317
Fcas-I-p-5	117.86	Fvb7	6936880
Fcas-I-p-5	117.86	Fvb1	12180500
Fcas-I-p-5	120.09	vesca_scf0510546	162
Fcas-I-p-5	120.09	vesca_scf0510546	377
Fcas-I-p-5	139.14	Fvb3	26583276
Fcas-II-m-1	0	Fvb2	11333658
Fcas-II-m-1	6.7	Fvb2	4827281
Fcas-II-m-1	8.93	Fvb2	4744974
Fcas-II-m-1	8.93	Fvb2	4845776
Fcas-II-m-1	8.93	Fvb2	5435158
Fcas-II-m-1	15.64	Fvb2	1554630
Fcas-II-m-1	15.64	Fvb2	1697858
Fcas-II-m-1	20.09	Fvb2	1029808
Fcas-II-m-1	20.09	Fvb2	1076807
Fcas-II-m-1	22.32	Fvb4	6330204
Fcas-II-m-1	24.54	Fvb2	5946393
Fcas-II-m-1	24.54	Fvb2	12170151
Fcas-II-m-1	26.77	Fvb2	8288053
Fcas-II-m-1	26.77	Fvb2	8352776
Fcas-II-m-1	26.77	Fvb2	8413814
Fcas-II-m-1	31.23	Fvb2	7910743
Fcas-II-m-1	35.69	Fvb2	7565359
Fcas-II-m-1	35.69	Fvb2	7565495
Fcas-II-m-1	35.69	Fvb2	7565555
Fcas-II-m-1	35.69	Fvb2	7636593
Fcas-II-m-1	35.69	Fvb2	7636653
Fcas-II-m-1	40.14	Fvb2	10015920
Fcas-II-m-1	40.14	Fvb2	10178301
Fcas-II-m-1	40.14	Fvb2	10278652
Fcas-II-m-1	40.14	Fvb2	12725085
Fcas-II-m-1	49.13	Fvb6	5110950
Fcas-II-m-1	51.36	Fvb2	2479141
Fcas-II-m-1	51.36	Fvb2	3125172
Fcas-II-m-1	51.36	Fvb2	3428334
Fcas-II-m-1	51.36	Fvb2	3677655
Fcas-II-m-1	51.36	Fvb2	3757941
Fcas-II-m-1	55.82	Fvb2	4169963
Fcas-II-m-1	58.05	Fvb2	4024230
Fcas-II-m-1	58.05	Fvb2	4024315
Fcas-II-m-1	58.05	Fvb2	4315574
Fcas-II-m-1	60.27	Fvb2	9222468
Fcas-II-m-1	60.27	Fvb2	9263635
Fcas-II-m-1	62.5	Fvb2	14328109
Fcas-II-m-1	62.5	Fvb2	14421044
Fcas-II-m-1	64.72	Fvb7	4131867
Fcas-II-m-1	73.71	Fvb2	16021695
Fcas-II-m-1	73.71	Fvb2	16062290
Fcas-II-m-1	73.71	Fvb2	16228827
Fcas-II-m-1	78.17	Fvb2	12907207
Fcas-II-m-1	78.17	Fvb2	12907325
Fcas-II-m-1	78.17	Fvb2	16974609
Fcas-II-m-1	78.17	Fvb2	17166794
Fcas-II-m-1	78.17	Fvb2	17379747
Fcas-II-m-1	78.17	Fvb2	17439862
Fcas-II-m-1	78.17	Fvb2	18015261
Fcas-II-m-1	82.63	Fvb2	18271537
Fcas-II-m-1	82.63	Fvb2	18271551
Fcas-II-m-1	82.63	Fvb2	18320350
Fcas-II-m-1	82.63	Fvb2	18966890
Fcas-II-m-1	84.85	Fvb2	18334339
Fcas-II-m-1	84.85	Fvb2	18334345
Fcas-II-m-1	84.85	Fvb2	19266464
Fcas-II-m-1	87.08	Fvb2	19387888
Fcas-II-m-1	87.08	Fvb2	19844554
Fcas-II-m-1	87.08	Fvb2	19958281
Fcas-II-m-1	87.08	Fvb2	20011501
Fcas-II-m-1	87.08	Fvb2	20011516
Fcas-II-m-1	87.08	Fvb2	20020198
Fcas-II-m-1	89.3	Fvb2	19474468
Fcas-II-m-1	89.3	Fvb2	19474470
Fcas-II-m-1	93.77	Fvb2	19882886
Fcas-II-m-1	102.76	Fvb2	20614417
Fcas-II-m-1	104.98	Fvb2	21016611
Fcas-II-m-1	104.98	Fvb2	21031939
Fcas-II-m-1	104.98	Fvb2	21038501
Fcas-II-m-1	107.21	Fvb2	21141046
Fcas-II-m-1	107.21	Fvb2	21218118
Fcas-II-m-1	107.21	Fvb2	21218172
Fcas-II-m-1	107.21	Fvb2	21498362
Fcas-II-m-1	107.21	Fvb2	21587747
Fcas-II-m-1	109.43	vesca_scf0512422	655
Fcas-II-m-1	109.43	Fvb2	21847015
Fcas-II-m-1	109.43	Fvb2	21885490
Fcas-II-m-1	109.43	Fvb2	21885558
Fcas-II-m-1	109.43	Fvb2	21900062
Fcas-II-m-1	109.43	Fvb2	21900067
Fcas-II-m-1	109.43	Fvb2	21962269
Fcas-II-m-1	109.43	Fvb2	21962314
Fcas-II-m-1	109.43	Fvb2	22035225
Fcas-II-m-1	109.43	Fvb2	22064765
Fcas-II-m-1	109.43	Fvb2	22064990
Fcas-II-m-1	109.43	Fvb2	22065111
Fcas-II-m-1	109.43	Fvb2	22138239
Fcas-II-m-1	109.43	Fvb2	22138323
Fcas-II-m-1	109.43	Fvb2	22138362
Fcas-II-m-1	109.43	Fvb2	22202975
Fcas-II-m-1	109.43	Fvb2	22539120
Fcas-II-m-1	109.43	Fvb2	22539229
Fcas-II-m-1	109.43	Fvb2	22539231
Fcas-II-m-1	109.43	Fvb2	22784649
Fcas-II-m-1	111.66	Fvb2	22064819
Fcas-II-m-1	122.53	Fvb2	25113532
Fcas-II-m-1	125.16	Fvb4	15414068
Fcas-II-m-1	125.16	Fvb2	24488432
Fcas-II-m-1	125.16	Fvb2	24488530
Fcas-II-m-1	125.16	Fvb2	24488636
Fcas-II-m-1	125.16	Fvb2	24493198
Fcas-II-m-1	125.16	Fvb2	24511727
Fcas-II-m-1	125.16	Fvb2	24546810
Fcas-II-m-1	125.16	Fvb2	24932418
Fcas-II-m-1	125.16	Fvb2	25105238
Fcas-II-m-1	129.62	Fvb2	25944002
Fcas-II-m-1	129.62	Fvb2	26016457
Fcas-II-m-1	129.62	Fvb2	26066144
Fcas-II-m-1	129.62	Fvb2	26066158
Fcas-II-m-1	129.62	Fvb2	26245132
Fcas-II-m-1	131.84	Fvb2	26449736
Fcas-II-m-1	131.84	Fvb2	26792726
Fcas-II-m-1	131.84	Fvb2	26792887
Fcas-II-m-1	131.84	Fvb2	27094452
Fcas-II-m-1	131.84	Fvb2	27159746
Fcas-II-m-1	131.84	Fvb2	27357989
Fcas-II-m-1	131.84	Fvb2	27381193
Fcas-II-m-1	131.84	Fvb2	27395289
Fcas-II-m-1	131.84	Fvb2	27435434
Fcas-II-m-1	131.84	Fvb2	27584963
Fcas-II-m-1	131.84	Fvb2	27589995
Fcas-II-m-1	131.84	Fvb2	27628590
Fcas-II-m-1	131.84	Fvb2	27697623
Fcas-II-m-1	131.84	Fvb2	28128659
Fcas-II-m-1	131.84	Fvb2	28196214
Fcas-II-m-1	131.84	Fvb2	28713416
Fcas-II-m-1	136.3	Fvb2	27922354
Fcas-II-m-2	0	Fvb2	6053135
Fcas-II-m-2	2.28	Fvb2	12170178
Fcas-II-m-2	13.6	iinumae_contig10566	673
Fcas-II-m-2	15.83	Fvb2	12696075
Fcas-II-m-2	18.05	Fvb2	10080137
Fcas-II-m-2	18.05	Fvb2	10241788
Fcas-II-m-2	18.05	Fvb2	10241901
Fcas-II-m-2	20.27	Fvb2	3125176
Fcas-II-m-2	20.27	Fvb2	3757943
Fcas-II-m-2	20.27	Fvb2	4133522
Fcas-II-m-2	20.27	Fvb2	4315545
Fcas-II-m-2	20.27	Fvb2	12907287
Fcas-II-m-2	22.5	Fvb2	9202716
Fcas-II-m-2	22.5	Fvb2	9641862
Fcas-II-m-2	22.5	Fvb2	9849647
Fcas-II-m-2	24.72	Fvb2	13840438
Fcas-II-m-2	26.95	Fvb2	14827237
Fcas-II-m-2	29.17	Fvb2	15677371
Fcas-II-m-2	33.63	Fvb2	16508756
Fcas-II-m-2	33.63	Fvb2	16815013
Fcas-II-m-2	33.63	Fvb2	17223365
Fcas-II-m-2	33.63	Fvb2	17533417
Fcas-II-m-2	33.63	Fvb2	17846272
Fcas-II-m-2	33.63	Fvb2	18218653
Fcas-II-m-2	33.63	Fvb2	18334087
Fcas-II-m-2	33.63	Fvb2	18469256
Fcas-II-m-2	33.63	Fvb2	18477272
Fcas-II-m-2	33.63	Fvb2	18491223
Fcas-II-m-2	38.09	Fvb3	11064686
Fcas-II-m-2	38.09	Fvb2	19707636
Fcas-II-m-2	38.09	Fvb2	19731296
Fcas-II-m-2	42.55	Fvb2	20614483
Fcas-II-m-2	44.77	Fvb2	21900075
Fcas-II-m-2	44.77	Fvb2	22607220
Fcas-II-m-2	49.23	Fvb2	77446
Fcas-II-m-2	53.69	Fvb2	22927560
Fcas-II-m-2	58.15	Fvb2	23333399
Fcas-II-m-2	60.37	Fvb2	24395354
Fcas-II-m-2	60.37	Fvb2	24395444
Fcas-II-m-2	60.37	Fvb2	24546840
Fcas-II-m-2	69.36	Fvb2	25143614
Fcas-II-m-2	71.58	Fvb1	11015323
Fcas-II-m-2	76.04	Fvb2	26082376
Fcas-II-m-2	80.5	Fvb2	26577583
Fcas-II-m-2	82.73	Fvb2	27590057
Fcas-II-m-3	0	Fvb2	14328265
Fcas-II-m-3	24.52	Fvb1	7331638
Fcas-II-m-3	35.84	Fvb2	4315567
Fcas-II-m-3	42.57	Fvb2	3649090
Fcas-II-m-3	44.79	Fvb2	2479195
Fcas-II-m-3	44.79	Fvb2	3317819
Fcas-II-m-3	44.79	Fvb2	3604186
Fcas-II-m-3	44.79	Fvb2	3694914
Fcas-II-m-3	44.79	Fvb2	10015864
Fcas-II-m-3	44.79	Fvb2	10111693
Fcas-II-m-3	44.79	Fvb2	10111779
Fcas-II-m-3	44.79	Fvb2	10178293
Fcas-II-m-3	44.79	Fvb2	10178299
Fcas-II-m-3	44.79	Fvb2	10844939
Fcas-II-m-3	44.79	Fvb2	10844989
Fcas-II-m-3	44.79	Fvb2	10844992
Fcas-II-m-3	49.25	Fvb2	4387376
Fcas-II-m-3	51.47	vesca_scf0512309	346
Fcas-II-m-3	51.47	vesca_scf0512309	374
Fcas-II-m-3	51.47	vesca_scf0512309	440
Fcas-II-m-3	51.47	vesca_scf0512309	448
Fcas-II-m-3	51.47	Fvb2	4133699
Fcas-II-m-3	53.7	Fvb2	675967
Fcas-II-m-3	58.16	Fvb2	12776423
Fcas-II-m-3	58.16	Fvb2	12776451
Fcas-II-m-3	62.62	Fvb2	345206
Fcas-II-m-3	64.84	Fvb2	205866
Fcas-II-m-3	64.84	Fvb2	977472
Fcas-II-m-3	64.84	Fvb2	1960952
Fcas-II-m-3	64.84	Fvb2	6671765
Fcas-II-m-3	64.84	Fvb2	7176058
Fcas-II-m-3	64.84	Fvb2	7565340
Fcas-II-m-3	64.84	Fvb2	7565346
Fcas-II-m-3	64.84	Fvb2	7565468
Fcas-II-m-3	64.84	Fvb2	8155920
Fcas-II-m-3	64.84	Fvb2	8413817
Fcas-II-m-3	67.07	Fvb2	1554750
Fcas-II-m-3	67.07	Fvb2	1565435
Fcas-II-m-3	67.07	Fvb2	12170128
Fcas-II-m-3	69.29	Fvb2	11011138
Fcas-II-m-3	69.29	Fvb2	11899417
Fcas-II-m-3	69.29	Fvb2	12170149
Fcas-II-m-3	71.52	Fvb2	4745014
Fcas-II-m-3	71.52	Fvb2	4827267
Fcas-II-m-3	71.52	Fvb2	4845786
Fcas-II-m-3	71.52	Fvb2	4867001
Fcas-II-m-3	71.52	Fvb2	11816105
Fcas-II-m-3	73.74	Fvb2	5322081
Fcas-II-m-3	73.74	Fvb2	5375402
Fcas-II-m-3	73.74	Fvb2	5375424
Fcas-II-m-3	87.44	Fvb2	8733921
Fcas-II-m-3	96.48	Fvb2	12725089
Fcas-II-m-3	105.52	Fvb2	3897429
Fcas-II-m-3	119.22	Fvb2	13350569
Fcas-II-m-3	119.22	Fvb2	13496104
Fcas-II-m-3	121.45	Fvb2	9461070
Fcas-II-m-3	125.9	Fvb2	9691372
Fcas-II-m-3	137.2	Fvb2	14225018
Fcas-II-m-3	137.2	Fvb2	14225176
Fcas-II-m-3	137.2	Fvb2	14318937
Fcas-II-m-3	137.2	Fvb2	14328037
Fcas-II-m-3	137.2	Fvb2	14328083
Fcas-II-m-3	137.2	Fvb2	14503491
Fcas-II-m-3	137.2	Fvb2	14827278
Fcas-II-m-3	139.43	Fvb2	15111890
Fcas-II-m-3	139.43	Fvb2	16587584
Fcas-II-m-3	139.43	Fvb2	16587591
Fcas-II-m-3	141.65	Fvb2	18306117
Fcas-II-m-3	141.65	Fvb2	18334227
Fcas-II-m-3	141.65	Fvb2	19049624
Fcas-II-m-3	141.65	Fvb2	19049681
Fcas-II-m-3	143.88	Fvb2	15677246
Fcas-II-m-3	143.88	Fvb2	16185202
Fcas-II-m-3	143.88	Fvb2	16643171
Fcas-II-m-3	146.1	Fvb2	16974692
Fcas-II-m-3	150.56	Fvb2	17223355
Fcas-II-m-3	157.29	Fvb4	23324729
Fcas-II-m-3	166.31	Fvb2	19717804
Fcas-II-m-3	170.78	Fvb2	19707818
Fcas-II-m-3	173	Fvb2	20536548
Fcas-II-m-3	173	Fvb2	20660321
Fcas-II-m-3	173	Fvb2	20721813
Fcas-II-m-3	173	Fvb2	20800645
Fcas-II-m-3	177.46	Fvb2	21131396
Fcas-II-m-3	177.46	Fvb2	21131479
Fcas-II-m-3	177.46	Fvb2	21372857
Fcas-II-m-3	177.46	Fvb2	21585928
Fcas-II-m-3	181.91	Fvb2	21962123
Fcas-II-m-3	184.14	vesca_scf0512422	676
Fcas-II-m-3	184.14	Fvb5	10077457
Fcas-II-m-3	184.14	Fvb5	10077547
Fcas-II-m-3	184.14	Fvb5	10077594
Fcas-II-m-3	184.14	Fvb2	22539372
Fcas-II-m-3	184.14	Fvb2	22909203
Fcas-II-m-3	184.14	Fvb2	22909329
Fcas-II-m-3	184.14	Fvb2	22927587
Fcas-II-m-3	184.14	Fvb2	23446193
Fcas-II-m-3	186.36	Fvb2	22607168
Fcas-II-m-3	197.66	Fvb2	23991121
Fcas-II-m-3	197.66	Fvb2	23994252
Fcas-II-m-3	197.66	Fvb2	24395546
Fcas-II-m-3	197.66	Fvb2	24766658
Fcas-II-m-3	197.66	Fvb2	25113527
Fcas-II-m-3	197.66	Fvb2	25113584
Fcas-II-m-3	197.66	Fvb2	25431151
Fcas-II-m-3	197.66	Fvb2	26023809
Fcas-II-m-3	197.66	Fvb2	26245067
Fcas-II-m-3	197.66	Fvb2	26245129
Fcas-II-m-3	197.66	Fvb2	26466620
Fcas-II-m-3	197.66	Fvb2	26577394
Fcas-II-m-3	197.66	Fvb2	26655494
Fcas-II-m-3	199.89	Fvb2	27662578
Fcas-II-m-3	199.89	Fvb2	28339251
Fcas-II-m-3	199.89	Fvb2	28339256
Fcas-II-m-3	199.89	Fvb2	28601559
Fcas-II-m-3	199.89	Fvb2	28601560
Fcas-II-m-3	199.89	Fvb2	28643496
Fcas-II-m-3	199.89	Fvb2	28643521
Fcas-II-m-3	202.11	Fvb2	27395328
Fcas-II-m-3	206.67	Fvb2	28378606
Fcas-II-m-4	0	Fvb2	20007217
Fcas-II-m-4	9.19	vesca_scf0513208	621
Fcas-II-m-4	13.65	vesca_scf0513208	529
Fcas-II-m-4	15.87	vesca_scf0513208	557
Fcas-II-m-4	15.87	vesca_scf0513208	640
Fcas-II-m-4	15.87	Fvb2	17439883
Fcas-II-m-4	15.87	Fvb2	17533320
Fcas-II-m-4	18.1	Fvb2	17166629
Fcas-II-m-4	18.1	Fvb2	17239248
Fcas-II-m-4	20.32	Fvb2	16587578
Fcas-II-m-4	20.32	Fvb2	16594338
Fcas-II-m-4	22.54	Fvb2	18218523
Fcas-II-m-4	24.77	Fvb2	18320335
Fcas-II-m-4	29.23	Fvb2	18984412
Fcas-II-m-4	29.23	Fvb2	19049689
Fcas-II-m-4	29.23	Fvb2	19129675
Fcas-II-m-4	29.23	Fvb2	19322152
Fcas-II-m-4	31.45	Fvb2	19707655
Fcas-II-m-4	31.45	Fvb2	19707708
Fcas-II-m-4	31.45	Fvb2	19707851
Fcas-II-m-4	31.45	Fvb2	19707904
Fcas-II-m-4	31.45	Fvb2	19717843
Fcas-II-m-4	31.45	Fvb2	19731112
Fcas-II-m-4	33.67	Fvb2	20614558
Fcas-II-m-4	33.67	Fvb2	20841675
Fcas-II-m-4	33.67	Fvb2	21141208
Fcas-II-m-4	33.67	Fvb2	21218154
Fcas-II-m-4	33.67	Fvb2	21372659
Fcas-II-m-4	38.13	Fvb2	19620673
Fcas-II-m-4	38.13	Fvb2	19620608
Fcas-II-m-4	42.61	Fvb2	18984254
Fcas-II-m-4	61.22	Fvb2	18097762
Fcas-II-m-4	63.45	Fvb2	16185233
Fcas-II-m-4	63.45	Fvb2	16185206
Fcas-II-m-4	63.45	Fvb2	15111921
Fcas-II-m-4	67.9	Fvb2	14894324
Fcas-II-m-4	67.9	Fvb2	14328223
Fcas-II-m-4	67.9	Fvb2	14127137
Fcas-II-m-4	70.13	Fvb2	13638405
Fcas-II-m-4	72.35	Fvb2	13496071
Fcas-II-m-4	72.35	Fvb2	13495991
Fcas-II-m-4	72.35	Fvb2	13483648
Fcas-II-m-4	74.58	Fvb2	13552599
Fcas-II-m-4	79.75	Fvb2	13552573
Fcas-II-m-4	90.31	Fvb2	10844970
Fcas-II-m-4	92.53	Fvb2	7565542
Fcas-II-m-4	94.76	Fvb2	8531762
Fcas-II-m-4	94.76	Fvb2	8531682
Fcas-II-m-4	99.21	Fvb2	17993275
Fcas-II-m-4	105.92	Fvb2	4921945
Fcas-II-m-4	108.15	Fvb2	11061150
Fcas-II-m-4	108.15	Fvb2	5133894
Fcas-II-m-4	108.15	Fvb2	4922063
Fcas-II-m-4	110.37	Fvb2	1367129
Fcas-II-m-4	114.83	Fvb2	5322024
Fcas-II-m-4	114.83	Fvb2	5225580
Fcas-II-m-4	114.83	Fvb2	22084523
Fcas-II-m-4	114.83	Fvb2	22084603
Fcas-II-m-4	121.54	Fvb4	18073547
Fcas-II-m-4	123.77	Fvb1	4675418
Fcas-II-m-4	123.77	Fvb1	4675442
Fcas-II-m-4	123.77	Fvb2	22319947
Fcas-II-m-4	123.77	Fvb2	22764682
Fcas-II-m-4	123.77	Fvb2	22909355
Fcas-II-m-4	123.77	Fvb2	23333538
Fcas-II-m-4	123.77	Fvb2	23446095
Fcas-II-m-4	123.77	Fvb2	23841110
Fcas-II-m-4	123.77	Fvb2	24420894
Fcas-II-m-4	123.77	Fvb2	24420911
Fcas-II-m-4	123.77	Fvb2	25143796
Fcas-II-m-4	123.77	Fvb2	25143823
Fcas-II-m-4	123.77	Fvb2	25431108
Fcas-II-m-4	123.77	Fvb2	25452915
Fcas-II-m-4	123.77	Fvb2	25629829
Fcas-II-m-4	126	Fvb2	25113638
Fcas-II-m-4	132.71	Fvb2	26016287
Fcas-II-m-4	132.71	Fvb2	26016502
Fcas-II-m-4	134.93	Fvb2	26016361
Fcas-II-m-4	134.93	Fvb2	26066191
Fcas-II-m-4	134.93	Fvb2	26388878
Fcas-II-m-4	134.93	Fvb2	26577599
Fcas-II-m-4	137.16	Fvb2	26731556
Fcas-II-m-4	141.61	Fvb2	28179902
Fcas-II-m-4	141.61	Fvb2	28643561
Fcas-II-m-4	143.84	Fvb4	3702268
Fcas-II-m-4	143.84	Fvb2	27094362
Fcas-II-m-4	143.84	Fvb2	27435426
Fcas-II-m-4	143.84	Fvb2	27986785
Fcas-II-m-4	143.84	Fvb2	28179942
Fcas-II-m-4	143.84	Fvb2	28643670
Fcas-II-m-4	146.11	Fvb2	27413173
Fcas-II-m-5	0	Fvb2	11488888
Fcas-II-m-5	4.56	Fvb2	1182565
Fcas-II-m-5	6.78	Fvb2	664812
Fcas-II-m-5	6.78	Fvb2	1697795
Fcas-II-m-5	6.78	Fvb2	1697899
Fcas-II-m-5	6.78	Fvb2	1697946
Fcas-II-m-5	6.78	Fvb2	1942930
Fcas-II-m-5	6.78	Fvb2	1961055
Fcas-II-m-5	6.78	Fvb2	4745031
Fcas-II-m-5	6.78	Fvb2	5123264
Fcas-II-m-5	6.78	Fvb2	5322155
Fcas-II-m-5	6.78	Fvb2	5435001
Fcas-II-m-5	6.78	Fvb2	11854176
Fcas-II-m-5	6.78	Fvb2	11899589
Fcas-II-m-5	6.78	Fvb5	21670190
Fcas-II-m-5	9.01	Fvb2	6053193
Fcas-II-m-5	11.96	Fvb2	6291115
Fcas-II-m-5	17.93	Fvb2	16620818
Fcas-II-m-5	20.16	Fvb2	6516610
Fcas-II-m-5	20.16	Fvb2	8072575
Fcas-II-m-5	20.16	Fvb2	8120412
Fcas-II-m-5	20.16	Fvb2	8413788
Fcas-II-m-5	22.38	Fvb2	3428413
Fcas-II-m-5	22.38	Fvb2	3462891
Fcas-II-m-5	22.38	Fvb2	3532931
Fcas-II-m-5	22.38	Fvb2	3757914
Fcas-II-m-5	22.38	Fvb2	4032132
Fcas-II-m-5	22.38	Fvb2	7413348
Fcas-II-m-5	22.38	Fvb2	7413458
Fcas-II-m-5	22.38	Fvb2	10111645
Fcas-II-m-5	22.38	Fvb2	10573791
Fcas-II-m-5	22.38	Fvb2	10845022
Fcas-II-m-5	22.38	Fvb2	12819196
Fcas-II-m-5	24.61	Fvb2	10111800
Fcas-II-m-5	29.08	Fvb2	3987625
Fcas-II-m-5	38.1	Fvb2	2816939
Fcas-II-m-5	49.43	Fvb2	9691406
Fcas-II-m-5	53.88	Fvb2	13512179
Fcas-II-m-5	56.11	Fvb4	3366035
Fcas-II-m-5	56.11	Fvb2	13496030
Fcas-II-m-5	56.11	Fvb2	13936660
Fcas-II-m-5	58.33	Fvb2	14827184
Fcas-II-m-5	58.33	Fvb2	14843387
Fcas-II-m-5	65.04	Fvb2	15620527
Fcas-II-m-5	65.04	Fvb2	15741645
Fcas-II-m-5	67.26	Fvb2	16974625
Fcas-II-m-5	67.27	Fvb2	16508748
Fcas-II-m-5	67.27	Fvb2	16974656
Fcas-II-m-5	67.27	Fvb2	16974664
Fcas-II-m-5	67.27	Fvb2	17172520
Fcas-II-m-5	67.27	Fvb2	17374837
Fcas-II-m-5	67.27	Fvb2	17533273
Fcas-II-m-5	67.27	Fvb2	17798178
Fcas-II-m-5	67.27	Fvb2	18362409
Fcas-II-m-5	67.27	Fvb2	18362551
Fcas-II-m-5	69.49	Fvb2	18309547
Fcas-II-m-5	69.49	Fvb2	18320340
Fcas-II-m-5	69.49	Fvb2	18334111
Fcas-II-m-5	71.71	Fvb2	19129774
Fcas-II-m-5	73.94	Fvb2	19161673
Fcas-II-m-5	73.94	Fvb2	19246644
Fcas-II-m-5	73.94	Fvb2	19246646
Fcas-II-m-5	73.94	Fvb2	19312961
Fcas-II-m-5	73.94	Fvb2	19322120
Fcas-II-m-5	73.94	Fvb2	19474510
Fcas-II-m-5	73.94	Fvb2	19620577
Fcas-II-m-5	73.94	Fvb2	19707762
Fcas-II-m-5	73.94	Fvb2	19717817
Fcas-II-m-5	73.94	Fvb2	19717880
Fcas-II-m-5	73.94	Fvb2	19844437
Fcas-II-m-5	73.94	Fvb2	19844463
Fcas-II-m-5	73.94	Fvb2	19844464
Fcas-II-m-5	73.94	Fvb2	19901037
Fcas-II-m-5	73.94	Fvb2	19958220
Fcas-II-m-5	73.94	Fvb2	19958267
Fcas-II-m-5	73.94	Fvb2	19958300
Fcas-II-m-5	73.94	Fvb2	20007131
Fcas-II-m-5	76.16	Fvb2	22034987
Fcas-II-m-5	76.16	Fvb2	22064898
Fcas-II-m-5	76.17	Fvb2	21900083
Fcas-II-m-5	76.17	Fvb2	21900091
Fcas-II-m-5	76.17	Fvb2	22035231
Fcas-II-m-5	76.17	Fvb2	22035301
Fcas-II-m-5	76.17	Fvb2	22138242
Fcas-II-m-5	76.17	Fvb2	22138304
Fcas-II-m-5	78.39	Fvb2	20277838
Fcas-II-m-5	85.1	Fvb2	21585939
Fcas-II-m-5	89.57	Fvb2	22202936
Fcas-II-m-5	96.3	Fvb2	23862868
Fcas-II-m-5	100.76	Fvb4	18944926
Fcas-II-m-5	100.76	Fvb4	18944924
Fcas-II-m-5	102.98	Fvb2	25594984
Fcas-II-m-5	102.98	Fvb2	25594859
Fcas-II-m-5	102.98	Fvb2	25113615
Fcas-II-m-5	102.98	Fvb2	22927684
Fcas-II-m-5	102.98	Fvb2	22909376
Fcas-II-m-5	102.98	Fvb2	22784791
Fcas-II-m-5	102.98	Fvb2	22784697
Fcas-II-m-5	102.98	Fvb2	22764592
Fcas-II-m-5	102.98	Fvb2	20841658
Fcas-II-m-5	102.98	Fvb2	20800658
Fcas-II-m-5	102.98	Fvb2	20486399
Fcas-II-m-5	102.98	vesca_scf0512422	727
Fcas-II-m-5	102.99	Fvb2	22972089
Fcas-II-m-5	102.99	Fvb2	20486329
Fcas-II-m-5	105.21	Fvb2	20660365
Fcas-II-m-5	109.67	Fvb2	21140992
Fcas-II-m-5	109.67	Fvb2	21141055
Fcas-II-m-5	109.67	Fvb2	21218040
Fcas-II-m-5	109.67	Fvb2	21218113
Fcas-II-m-5	109.67	Fvb2	21218114
Fcas-II-m-5	109.67	Fvb2	21218115
Fcas-II-m-5	111.9	Fvb2	21141269
Fcas-II-m-5	127.44	Fvb2	27740099
Fcas-II-m-5	132.41	Fvb2	28179975
Fcas-II-m-5	132.41	Fvb2	28106300
Fcas-II-m-5	132.41	Fvb2	28106212
Fcas-II-m-5	132.41	Fvb2	28091704
Fcas-II-m-5	132.41	Fvb2	28086285
Fcas-II-m-5	132.41	Fvb2	27986814
Fcas-II-m-5	134.63	Fvb2	27546201
Fcas-II-m-5	134.63	Fvb2	27546151
Fcas-II-m-5	134.63	Fvb2	27395279
Fcas-II-m-5	134.63	Fvb2	27283762
Fcas-II-m-5	134.63	Fvb2	26792828
Fcas-II-m-5	134.63	Fvb2	26655478
Fcas-II-m-5	134.63	Fvb2	26577357
Fcas-II-m-5	136.85	Fvb2	27744101
Fcas-II-m-5	136.85	Fvb2	27744067
Fcas-II-m-5	141.33	Fvb2	27662612
Fcas-II-m-5	161.32	Fvb2	16062312
Fcas-II-m-5	178.99	Fvb4	4333746
Fcas-II-p-1	0	Fvb4	6330193
Fcas-II-p-1	6.71	Fvb2	4942414
Fcas-II-p-1	8.94	Fvb2	4895587
Fcas-II-p-1	8.94	Fvb2	4967067
Fcas-II-p-1	8.94	Fvb2	5225582
Fcas-II-p-1	8.94	Fvb2	5225583
Fcas-II-p-1	8.94	Fvb2	11061258
Fcas-II-p-1	8.94	Fvb2	11854322
Fcas-II-p-1	20.25	Fvb2	465366
Fcas-II-p-1	24.72	Fvb2	8288035
Fcas-II-p-1	24.72	Fvb2	8352864
Fcas-II-p-1	24.72	Fvb2	12170210
Fcas-II-p-1	24.72	Fvb2	12170216
Fcas-II-p-1	24.72	Fvb2	12170248
Fcas-II-p-1	26.95	Fvb2	8511623
Fcas-II-p-1	35.94	Fvb2	12725116
Fcas-II-p-1	35.94	Fvb2	12725150
Fcas-II-p-1	44.92	Fvb2	2330528
Fcas-II-p-1	47.15	Fvb6	2687984
Fcas-II-p-1	47.15	Fvb2	2887517
Fcas-II-p-1	47.15	Fvb2	2887552
Fcas-II-p-1	47.15	Fvb2	2887572
Fcas-II-p-1	47.15	Fvb2	3677738
Fcas-II-p-1	47.15	Fvb2	3757891
Fcas-II-p-1	51.6	Fvb2	4676569
Fcas-II-p-1	51.6	Fvb2	9792901
Fcas-II-p-1	51.6	Fvb2	13095413
Fcas-II-p-1	51.6	Fvb2	13496172
Fcas-II-p-1	51.6	Fvb7	22083420
Fcas-II-p-1	53.83	Fvb7	22083224
Fcas-II-p-1	60.56	Fvb2	9168604
Fcas-II-p-1	71.45	Fvb2	17901413
Fcas-II-p-1	74.08	Fvb2	14318947
Fcas-II-p-1	74.08	Fvb2	14977952
Fcas-II-p-1	74.08	Fvb2	15019866
Fcas-II-p-1	74.08	Fvb2	15019891
Fcas-II-p-1	74.08	Fvb2	15677337
Fcas-II-p-1	74.08	Fvb2	18984256
Fcas-II-p-1	74.08	Fvb2	19474642
Fcas-II-p-1	74.08	Fvb2	19707691
Fcas-II-p-1	74.09	Fvb2	16021656
Fcas-II-p-1	74.09	Fvb2	16062237
Fcas-II-p-1	74.09	Fvb2	17110132
Fcas-II-p-1	74.09	Fvb2	17644365
Fcas-II-p-1	74.09	Fvb2	18015253
Fcas-II-p-1	74.09	Fvb2	18306261
Fcas-II-p-1	74.09	Fvb2	18469428
Fcas-II-p-1	74.09	Fvb2	19620687
Fcas-II-p-1	76.31	Fvb2	19731012
Fcas-II-p-1	83.02	Fvb2	20602088
Fcas-II-p-1	87.47	Fvb2	20602124
Fcas-II-p-1	89.7	vesca_scf0512422	664
Fcas-II-p-1	89.7	Fvb2	20522134
Fcas-II-p-1	89.7	Fvb2	20614574
Fcas-II-p-1	89.7	Fvb2	21217861
Fcas-II-p-1	89.7	Fvb2	21218073
Fcas-II-p-1	89.7	Fvb2	21846952
Fcas-II-p-1	89.7	Fvb2	21885435
Fcas-II-p-1	89.7	Fvb2	21885455
Fcas-II-p-1	89.7	Fvb2	21885530
Fcas-II-p-1	89.7	Fvb2	22035047
Fcas-II-p-1	89.7	Fvb2	22035230
Fcas-II-p-1	89.7	Fvb2	22060960
Fcas-II-p-1	89.7	Fvb2	22138309
Fcas-II-p-1	89.7	Fvb2	22397262
Fcas-II-p-1	89.7	Fvb2	22539302
Fcas-II-p-1	89.7	Fvb2	22595389
Fcas-II-p-1	89.7	Fvb2	22873040
Fcas-II-p-1	89.7	Fvb2	23369257
Fcas-II-p-1	91.92	Fvb2	20600285
Fcas-II-p-1	96.39	Fvb2	21585849
Fcas-II-p-1	105.38	Fvb2	23840989
Fcas-II-p-1	105.38	Fvb2	23862911
Fcas-II-p-1	105.38	Fvb2	23994105
Fcas-II-p-1	105.38	Fvb2	23994251
Fcas-II-p-1	109.84	Fvb2	24511671
Fcas-II-p-1	114.3	Fvb2	25113634
Fcas-II-p-1	114.3	Fvb2	25143613
Fcas-II-p-1	114.3	Fvb2	25143784
Fcas-II-p-1	121.01	Fvb2	26189105
Fcas-II-p-1	125.47	Fvb2	26388931
Fcas-II-p-1	125.47	Fvb2	26577279
Fcas-II-p-1	125.47	Fvb2	27094474
Fcas-II-p-2	0	Fvb2	27283691
Fcas-II-p-2	2.28	Fvb6	8267566
Fcas-II-p-2	4.5	Fvb2	27035882
Fcas-II-p-2	11.21	Fvb2	27772146
Fcas-II-p-2	11.22	Fvb2	28650931
Fcas-II-p-2	13.44	Fvb2	28091550
Fcas-II-p-3	0	Fvb2	26388823
Fcas-II-p-3	0	Fvb2	26388901
Fcas-II-p-3	0	Fvb2	26449725
Fcas-II-p-3	0	Fvb2	26449776
Fcas-II-p-3	0	Fvb2	26553787
Fcas-II-p-3	0	Fvb2	27662592
Fcas-II-p-3	0	Fvb2	27772068
Fcas-II-p-3	0	Fvb2	27772073
Fcas-II-p-3	0	Fvb2	27772085
Fcas-II-p-3	2.22	Fvb2	27413411
Fcas-II-p-3	2.22	Fvb2	27435339
Fcas-II-p-3	2.22	Fvb2	27571952
Fcas-II-p-3	2.23	Fvb2	27257226
Fcas-II-p-3	2.23	Fvb2	27381218
Fcas-II-p-3	2.23	Fvb2	27413252
Fcas-II-p-3	4.5	Fvb2	27628566
Fcas-II-p-4	0	Fvb2	19161609
Fcas-II-p-4	2.27	Fvb2	19246684
Fcas-II-p-4	4.5	Fvb2	18469339
Fcas-II-p-4	4.5	Fvb2	18334125
Fcas-II-p-4	4.5	Fvb2	16508837
Fcas-II-p-4	4.5	Fvb2	16450090
Fcas-II-p-4	4.5	Fvb2	16450074
Fcas-II-p-4	6.72	Fvb2	17644515
Fcas-II-p-4	6.72	Fvb2	17379857
Fcas-II-p-4	6.72	Fvb2	17379794
Fcas-II-p-4	6.72	Fvb2	17166663
Fcas-II-p-4	6.72	Fvb2	17110152
Fcas-II-p-4	8.94	Fvb2	16185018
Fcas-II-p-4	8.94	Fvb2	16062239
Fcas-II-p-4	8.94	Fvb2	15951010
Fcas-II-p-4	8.94	Fvb2	15951001
Fcas-II-p-4	8.94	Fvb2	15858462
Fcas-II-p-4	8.94	Fvb2	15355899
Fcas-II-p-4	11.17	Fvb2	16062294
Fcas-II-p-4	17.88	Fvb2	16144276
Fcas-II-p-4	24.58	Fvb2	14894317
Fcas-II-p-4	24.58	Fvb2	14843341
Fcas-II-p-4	24.58	Fvb2	14843302
Fcas-II-p-4	24.58	Fvb2	14843261
Fcas-II-p-4	24.58	Fvb2	14776744
Fcas-II-p-4	26.81	Fvb2	14328145
Fcas-II-p-4	29.03	Fvb2	14127163
Fcas-II-p-4	31.26	Fvb2	13495898
Fcas-II-p-4	33.48	Fvb2	4078197
Fcas-II-p-4	33.48	Fvb2	4078086
Fcas-II-p-4	33.48	Fvb2	4060235
Fcas-II-p-4	33.48	Fvb2	3677679
Fcas-II-p-4	33.48	Fvb2	3677644
Fcas-II-p-4	35.71	Fvb2	9849649
Fcas-II-p-4	37.93	Fvb4	16421874
Fcas-II-p-4	37.93	Fvb4	16421873
Fcas-II-p-4	37.93	Fvb2	10844863
Fcas-II-p-4	37.93	Fvb2	10111682
Fcas-II-p-4	37.93	Fvb2	10015875
Fcas-II-p-4	37.93	Fvb2	8352845
Fcas-II-p-4	37.93	Fvb2	8352714
Fcas-II-p-4	42.39	Fvb2	21599605
Fcas-II-p-4	42.39	Fvb2	12170268
Fcas-II-p-4	42.39	Fvb2	5133867
Fcas-II-p-4	42.39	Fvb2	1182719
Fcas-II-p-4	42.39	Fvb2	1182634
Fcas-II-p-4	42.39	Fvb2	664800
Fcas-II-p-4	42.39	Fvb2	47888
Fcas-II-p-4	44.61	Fvb2	465259
Fcas-II-p-4	49.07	Fvb2	21654972
Fcas-II-p-4	49.07	Fvb2	22084516
Fcas-II-p-4	49.07	Fvb2	22084517
Fcas-II-p-4	49.07	Fvb2	22084519
Fcas-II-p-4	49.07	Fvb2	22084700
Fcas-II-p-4	49.07	Fvb2	22138252
Fcas-II-p-4	49.07	Fvb2	22319954
Fcas-II-p-4	49.07	Fvb2	23862993
Fcas-II-p-4	51.3	Fvb2	24395526
Fcas-II-p-4	58.01	Fvb2	25422752
Fcas-II-p-4	60.24	Fvb2	25143721
Fcas-II-p-4	60.24	Fvb2	25422610
Fcas-II-p-4	62.46	Fvb2	25452953
Fcas-II-p-4	62.46	Fvb2	25944048
Fcas-II-p-4	62.46	Fvb2	25944074
Fcas-II-p-4	62.46	Fvb2	25944150
Fcas-II-p-4	62.46	Fvb2	26016282
Fcas-II-p-4	62.46	Fvb2	26189127
Fcas-II-p-4	62.46	Fvb2	26466640
Fcas-II-p-4	64.68	Fvb2	27094470
Fcas-II-p-4	64.68	Fvb2	27413381
Fcas-II-p-4	64.68	Fvb2	27628626
Fcas-II-p-4	66.91	Fvb2	28073763
Fcas-II-p-4	66.91	Fvb2	28086402
Fcas-II-p-4	83.39	Fvb2	25140541
Fcas-II-p-5	0	Fvb2	11061337
Fcas-II-p-5	4.56	iinumae_contig64315	321
Fcas-II-p-5	6.78	iinumae_contig16155	318
Fcas-II-p-5	6.78	Fvb2	1725280
Fcas-II-p-5	9.01	Fvb2	11043164
Fcas-II-p-5	22.7	iinumae_contig125716	415
Fcas-II-p-5	24.93	Fvb2	5133790
Fcas-II-p-5	24.93	Fvb2	5435123
Fcas-II-p-5	24.93	Fvb2	5139459
Fcas-II-p-5	24.93	Fvb2	5272133
Fcas-II-p-5	27.15	Fvb2	5133914
Fcas-III-m-1	0	Fvb1	15364069
Fcas-III-m-1	4.46	Fvb1	12733947
Fcas-III-m-1	4.46	Fvb6	29905452
Fcas-III-m-1	6.68	iinumae_contig37576	383
Fcas-III-m-1	8.91	Fvb1	21577255
Fcas-III-m-1	11.13	Fvb1	13624913
Fcas-III-m-1	13.43	Fvb7	3822514
Fcas-III-m-1	75.82	Fvb3	81996
Fcas-III-m-1	89.73	Fvb3	50374
Fcas-III-m-1	89.73	Fvb3	904820
Fcas-III-m-1	89.73	Fvb3	1831722
Fcas-III-m-1	89.73	Fvb3	2014968
Fcas-III-m-1	91.96	Fvb3	2015105
Fcas-III-m-1	110.57	Fvb5	6417612
Fcas-III-m-1	117.27	Fvb3	3689385
Fcas-III-m-1	117.27	Fvb3	4335523
Fcas-III-m-1	117.27	Fvb3	4428560
Fcas-III-m-1	117.27	Fvb3	4619449
Fcas-III-m-1	117.27	Fvb3	4752923
Fcas-III-m-1	117.27	Fvb3	5070367
Fcas-III-m-1	117.27	Fvb3	5093001
Fcas-III-m-1	123.98	Fvb3	6711673
Fcas-III-m-1	123.98	Fvb3	6738345
Fcas-III-m-1	123.98	Fvb3	6738506
Fcas-III-m-1	123.98	Fvb3	6738509
Fcas-III-m-1	126.21	Fvb3	6845795
Fcas-III-m-1	135.23	Fvb3	6938765
Fcas-III-m-1	146.56	Fvb3	7446179
Fcas-III-m-1	155.55	Fvb3	8186978
Fcas-III-m-1	157.78	Fvb3	7916816
Fcas-III-m-1	162.24	Fvb3	9104762
Fcas-III-m-1	162.24	Fvb3	9105015
Fcas-III-m-1	162.24	Fvb3	9116179
Fcas-III-m-1	164.46	Fvb3	9601498
Fcas-III-m-1	166.68	Fvb3	9826105
Fcas-III-m-1	168.91	Fvb3	10037445
Fcas-III-m-1	171.13	Fvb3	10037311
Fcas-III-m-1	177.84	Fvb3	10132714
Fcas-III-m-1	180.07	Fvb3	10170347
Fcas-III-m-1	182.29	vesca_scf0511264	2500
Fcas-III-m-1	184.52	iinumae_contig19178	616
Fcas-III-m-1	184.52	Fvb0	111305
Fcas-III-m-1	184.52	Fvb3	18457623
Fcas-III-m-1	184.52	Fvb3	18800874
Fcas-III-m-1	184.52	Fvb3	19462927
Fcas-III-m-1	184.52	Fvb2	24854849
Fcas-III-m-1	186.75	Fvb0	111288
Fcas-III-m-1	191.2	Fvb3	11538758
Fcas-III-m-1	193.43	Fvb3	12441647
Fcas-III-m-1	200.14	Fvb3	31459866
Fcas-III-m-1	204.61	vesca_scf0510527	808
Fcas-III-m-1	204.61	vesca_scf0510527	850
Fcas-III-m-1	204.61	Fvb0	1152598
Fcas-III-m-1	206.83	Fvb7	9348524
Fcas-III-m-1	206.83	Fvb3	16553804
Fcas-III-m-1	206.83	Fvb3	17278963
Fcas-III-m-1	206.83	Fvb3	20888576
Fcas-III-m-1	206.83	Fvb3	20919257
Fcas-III-m-1	206.83	Fvb3	21051716
Fcas-III-m-1	206.83	Fvb4	21392603
Fcas-III-m-1	206.83	Fvb4	21458574
Fcas-III-m-1	206.83	Fvb3	22098708
Fcas-III-m-1	206.83	Fvb3	22210482
Fcas-III-m-1	209.06	vesca_scf0511077	494
Fcas-III-m-1	209.06	Fvb2	11733485
Fcas-III-m-1	209.06	Fvb2	11733653
Fcas-III-m-1	209.06	Fvb3	16327460
Fcas-III-m-1	209.06	Fvb3	16413619
Fcas-III-m-1	211.28	Fvb3	23980151
Fcas-III-m-1	211.28	Fvb3	23980243
Fcas-III-m-1	211.28	Fvb3	25306083
Fcas-III-m-1	213.5	Fvb3	26012296
Fcas-III-m-1	220.21	Fvb3	27597002
Fcas-III-m-1	222.44	Fvb3	27610034
Fcas-III-m-1	222.44	Fvb3	27610051
Fcas-III-m-1	224.67	Fvb3	28023942
Fcas-III-m-1	224.67	Fvb3	29411959
Fcas-III-m-1	224.67	Fvb3	29477514
Fcas-III-m-1	226.89	Fvb3	30135932
Fcas-III-m-1	231.35	Fvb3	30968728
Fcas-III-m-1	231.35	Fvb3	32629803
Fcas-III-m-1	231.35	Fvb3	32728551
Fcas-III-m-1	231.35	Fvb3	32902330
Fcas-III-m-1	231.35	Fvb3	32908405
Fcas-III-m-1	231.35	Fvb3	32955662
Fcas-III-m-1	231.35	Fvb3	33100803
Fcas-III-m-1	233.57	Fvb3	32908303
Fcas-III-m-2	0	Fvb3	1013493
Fcas-III-m-2	2.27	Fvb3	529512
Fcas-III-m-2	2.27	Fvb3	1160782
Fcas-III-m-2	2.27	Fvb3	1269625
Fcas-III-m-2	2.27	Fvb3	1373636
Fcas-III-m-2	6.73	Fvb3	2219582
Fcas-III-m-2	6.73	Fvb3	2338143
Fcas-III-m-2	6.73	Fvb3	2758953
Fcas-III-m-2	6.73	Fvb3	2819655
Fcas-III-m-2	6.73	Fvb3	2966331
Fcas-III-m-2	6.73	Fvb3	3456788
Fcas-III-m-2	6.73	Fvb3	3652341
Fcas-III-m-2	6.73	Fvb3	4533045
Fcas-III-m-2	8.95	Fvb3	4808863
Fcas-III-m-2	8.95	Fvb3	4809126
Fcas-III-m-2	8.95	Fvb3	4898521
Fcas-III-m-2	8.95	Fvb3	5070235
Fcas-III-m-2	8.95	Fvb3	5070250
Fcas-III-m-2	8.95	Fvb3	5070273
Fcas-III-m-2	8.95	Fvb3	5070294
Fcas-III-m-2	8.95	Fvb3	5070348
Fcas-III-m-2	11.18	Fvb3	5070416
Fcas-III-m-2	15.64	Fvb3	5093057
Fcas-III-m-2	20.11	Fvb3	5181833
Fcas-III-m-2	26.83	Fvb4	24807937
Fcas-III-m-2	31.29	Fvb3	6815386
Fcas-III-m-2	33.52	Fvb3	5875148
Fcas-III-m-2	33.52	Fvb3	5875210
Fcas-III-m-2	33.52	Fvb3	5875236
Fcas-III-m-2	33.52	Fvb3	6815495
Fcas-III-m-2	33.52	Fvb3	6849153
Fcas-III-m-2	33.52	Fvb3	6980331
Fcas-III-m-2	33.52	Fvb3	6980397
Fcas-III-m-2	33.52	Fvb4	24807963
Fcas-III-m-2	35.74	Fvb3	6358232
Fcas-III-m-2	40.21	Fvb4	24808041
Fcas-III-m-2	44.67	Fvb3	7446164
Fcas-III-m-2	44.67	Fvb3	7446231
Fcas-III-m-2	44.67	Fvb3	7557390
Fcas-III-m-2	46.89	Fvb3	8083438
Fcas-III-m-2	46.89	Fvb3	8186979
Fcas-III-m-2	46.89	Fvb3	8186984
Fcas-III-m-2	46.89	Fvb3	8226788
Fcas-III-m-2	49.12	vesca_scf0512124	1246
Fcas-III-m-2	53.57	Fvb3	7850195
Fcas-III-m-2	58.04	Fvb3	8186932
Fcas-III-m-2	64.77	Fvb3	7606691
Fcas-III-m-2	73.77	Fvb3	8514985
Fcas-III-m-2	73.77	Fvb3	9154520
Fcas-III-m-2	73.77	Fvb3	9158918
Fcas-III-m-2	78.23	Fvb3	10170415
Fcas-III-m-2	82.69	Fvb3	10188771
Fcas-III-m-2	84.91	Fvb3	20098087
Fcas-III-m-2	87.14	Fvb3	19462855
Fcas-III-m-2	91.6	Fvb3	18593958
Fcas-III-m-2	91.6	Fvb3	18594035
Fcas-III-m-2	91.6	Fvb3	20065882
Fcas-III-m-2	93.82	Fvb3	18593881
Fcas-III-m-2	96.05	Fvb4	8413977
Fcas-III-m-2	100.51	Fvb2	21585912
Fcas-III-m-2	102.74	Fvb5	23001132
Fcas-III-m-2	107.19	Fvb3	11538740
Fcas-III-m-2	107.19	Fvb3	11743027
Fcas-III-m-2	109.42	Fvb3	12187842
Fcas-III-m-2	109.42	Fvb3	12353005
Fcas-III-m-2	109.42	Fvb3	12790259
Fcas-III-m-2	109.42	Fvb5	13399269
Fcas-III-m-2	109.42	Fvb5	13399290
Fcas-III-m-2	109.42	Fvb5	13399360
Fcas-III-m-2	109.42	Fvb5	13399374
Fcas-III-m-2	109.42	Fvb5	13399406
Fcas-III-m-2	109.42	Fvb5	13399474
Fcas-III-m-2	113.87	Fvb3	12832423
Fcas-III-m-2	122.87	Fvb0	960168
Fcas-III-m-2	127.33	Fvb3	21339412
Fcas-III-m-2	127.33	Fvb3	21792315
Fcas-III-m-2	127.33	Fvb3	22210468
Fcas-III-m-2	131.79	Fvb4	21347894
Fcas-III-m-2	134.01	Fvb3	16481959
Fcas-III-m-2	134.01	Fvb3	17012343
Fcas-III-m-2	134.01	Fvb4	21458580
Fcas-III-m-2	134.01	Fvb4	21458677
Fcas-III-m-2	134.01	Fvb3	31305104
Fcas-III-m-2	136.24	vesca_scf0510122	948
Fcas-III-m-2	136.24	iinumae_contig04986	1068
Fcas-III-m-2	136.24	Fvb3	16932051
Fcas-III-m-2	136.24	Fvb3	16932062
Fcas-III-m-2	136.24	Fvb3	16932099
Fcas-III-m-2	136.24	Fvb3	18176392
Fcas-III-m-2	138.46	Fvb3	21586260
Fcas-III-m-2	138.46	Fvb3	21721800
Fcas-III-m-2	138.46	Fvb3	21792301
Fcas-III-m-2	138.46	Fvb3	21857262
Fcas-III-m-2	145.17	iinumae_contig36127	406
Fcas-III-m-2	151.88	iinumae_contig36127	373
Fcas-III-m-2	151.88	Fvb3	24101543
Fcas-III-m-2	151.88	Fvb3	24137922
Fcas-III-m-2	158.58	Fvb3	26626934
Fcas-III-m-2	158.58	Fvb3	26626964
Fcas-III-m-2	160.81	Fvb3	25305956
Fcas-III-m-2	167.52	Fvb3	26489549
Fcas-III-m-2	169.74	Fvb3	26489551
Fcas-III-m-2	176.45	Fvb3	27797633
Fcas-III-m-2	176.45	Fvb3	28985312
Fcas-III-m-2	183.16	Fvb3	30469239
Fcas-III-m-2	183.16	Fvb3	32101413
Fcas-III-m-2	185.38	Fvb3	30587363
Fcas-III-m-2	185.38	Fvb3	32728244
Fcas-III-m-2	185.38	Fvb3	33100737
Fcas-III-m-2	185.38	Fvb3	33100823
Fcas-III-m-2	187.61	Fvb3	30587414
Fcas-III-m-2	187.61	Fvb3	31105384
Fcas-III-m-2	187.61	Fvb3	32101462
Fcas-III-m-2	187.61	Fvb3	32204002
Fcas-III-m-2	187.61	Fvb3	32728368
Fcas-III-m-2	187.61	Fvb3	33100804
Fcas-III-m-2	189.83	Fvb3	32301845
Fcas-III-m-2	198.81	Fvb3	23430983
Fcas-III-m-2	220.54	Fvb5	6417652
Fcas-III-m-3	0	Fvb3	2014911
Fcas-III-m-3	2.27	Fvb3	1013608
Fcas-III-m-3	2.27	Fvb3	1191757
Fcas-III-m-3	2.27	Fvb3	2080661
Fcas-III-m-3	2.27	Fvb3	2219535
Fcas-III-m-3	2.27	Fvb1	5336985
Fcas-III-m-3	4.5	Fvb3	2705053
Fcas-III-m-3	4.5	Fvb3	2966445
Fcas-III-m-3	6.72	Fvb3	2578759
Fcas-III-m-3	11.18	Fvb3	3768447
Fcas-III-m-3	11.18	Fvb3	4210252
Fcas-III-m-3	11.18	Fvb3	4210319
Fcas-III-m-3	11.18	Fvb3	4272701
Fcas-III-m-3	11.18	Fvb3	4428529
Fcas-III-m-3	11.18	Fvb3	4619525
Fcas-III-m-3	11.18	Fvb3	5092999
Fcas-III-m-3	11.18	Fvb3	6125618
Fcas-III-m-3	13.41	Fvb3	4808874
Fcas-III-m-3	17.87	Fvb3	3389301
Fcas-III-m-3	24.59	Fvb3	6938948
Fcas-III-m-3	26.82	Fvb3	4653870
Fcas-III-m-3	26.82	Fvb3	6551901
Fcas-III-m-3	26.82	Fvb3	6711686
Fcas-III-m-3	26.82	Fvb3	6815639
Fcas-III-m-3	26.82	Fvb3	6938738
Fcas-III-m-3	26.82	Fvb3	6938860
Fcas-III-m-3	29.04	Fvb3	7201000
Fcas-III-m-3	29.04	Fvb3	7850003
Fcas-III-m-3	29.04	Fvb3	7850135
Fcas-III-m-3	29.04	Fvb3	8226577
Fcas-III-m-3	31.27	Fvb3	9154512
Fcas-III-m-3	31.27	Fvb3	9826168
Fcas-III-m-3	37.97	Fvb3	5468492
Fcas-III-m-3	49.28	Fvb3	9888946
Fcas-III-m-3	51.51	Fvb3	10047954
Fcas-III-m-3	51.51	Fvb3	10183015
Fcas-III-m-3	53.73	Fvb0	150028
Fcas-III-m-3	53.73	Fvb3	18593948
Fcas-III-m-3	58.19	iinumae_contig23486	839
Fcas-III-m-3	58.19	Fvb0	883948
Fcas-III-m-3	58.19	Fvb0	1152629
Fcas-III-m-3	58.19	Fvb3	8483976
Fcas-III-m-3	58.19	Fvb3	8484007
Fcas-III-m-3	58.19	Fvb3	11743156
Fcas-III-m-3	58.19	Fvb3	11860955
Fcas-III-m-3	58.19	Fvb3	13940467
Fcas-III-m-3	58.19	Fvb3	21154120
Fcas-III-m-3	58.19	Fvb3	21963004
Fcas-III-m-3	58.19	Fvb5	23001168
Fcas-III-m-3	60.42	Fvb0	821769
Fcas-III-m-3	69.42	Fvb3	16482006
Fcas-III-m-3	71.65	Fvb3	17420876
Fcas-III-m-3	78.36	Fvb3	17012390
Fcas-III-m-3	78.36	Fvb3	17012392
Fcas-III-m-3	85.07	Fvb3	23980104
Fcas-III-m-3	91.77	iinumae_contig08466	251
Fcas-III-m-3	91.77	iinumae_contig08466	371
Fcas-III-m-3	91.77	Fvb3	27610099
Fcas-III-m-3	94	Fvb3	30354967
Fcas-III-m-3	94	Fvb3	30587371
Fcas-III-m-3	96.22	Fvb3	32101381
Fcas-III-m-3	100.78	Fvb3	32204008
Fcas-III-m-4	0	Fvb3	1241513
Fcas-III-m-4	0	Fvb3	1307260
Fcas-III-m-4	0	Fvb3	1612086
Fcas-III-m-4	0	Fvb3	1870045
Fcas-III-m-4	4.46	Fvb3	2666911
Fcas-III-m-4	4.46	Fvb3	3456768
Fcas-III-m-4	4.46	Fvb3	4335571
Fcas-III-m-4	4.46	Fvb4	15706650
Fcas-III-m-4	4.46	Fvb1	21376165
Fcas-III-m-4	6.68	Fvb3	6106652
Fcas-III-m-4	13.39	Fvb3	6849108
Fcas-III-m-4	15.62	Fvb3	8106293
Fcas-III-m-4	17.85	Fvb3	8220323
Fcas-III-m-4	22.31	Fvb3	9158740
Fcas-III-m-4	24.53	Fvb3	9642892
Fcas-III-m-4	26.76	Fvb1	8992464
Fcas-III-m-4	26.76	Fvb3	10132693
Fcas-III-m-4	26.76	Fvb3	10161548
Fcas-III-m-4	31.22	Fvb3	18594031
Fcas-III-m-4	33.44	Fvb7	5077520
Fcas-III-m-4	35.67	Fvb5	10424900
Fcas-III-m-4	40.13	Fvb2	8215658
Fcas-III-m-4	42.35	vesca_scf0510527	874
Fcas-III-m-4	42.35	Fvb3	13574227
Fcas-III-m-4	44.59	Fvb3	13574304
Fcas-III-m-4	60.68	Fvb2	17993178
Fcas-III-m-4	69.67	Fvb7	3853696
Fcas-III-m-4	69.67	Fvb2	12907212
Fcas-III-m-4	69.67	Fvb7	14744699
Fcas-III-m-4	74.37	Fvb3	21586288
Fcas-III-m-4	106.96	Fvb3	30523928
Fcas-III-m-4	106.96	Fvb3	30523930
Fcas-III-m-4	106.96	Fvb3	30523931
Fcas-III-m-4	106.96	Fvb3	32204122
Fcas-III-m-4	109.19	Fvb3	30523940
Fcas-III-m-5	0	Fvb3	124046
Fcas-III-m-5	2.27	Fvb3	318128
Fcas-III-m-5	2.27	Fvb3	1307507
Fcas-III-m-5	2.28	Fvb3	81866
Fcas-III-m-5	2.28	Fvb3	1013512
Fcas-III-m-5	2.28	Fvb3	1160756
Fcas-III-m-5	2.28	Fvb3	1160761
Fcas-III-m-5	2.28	Fvb3	1160786
Fcas-III-m-5	2.28	Fvb3	1191826
Fcas-III-m-5	2.28	Fvb3	1307503
Fcas-III-m-5	2.28	Fvb3	1307506
Fcas-III-m-5	2.28	Fvb3	2219558
Fcas-III-m-5	4.5	Fvb3	2338166
Fcas-III-m-5	13.49	Fvb3	2793910
Fcas-III-m-5	15.72	Fvb3	2603989
Fcas-III-m-5	15.72	Fvb3	2667026
Fcas-III-m-5	15.72	Fvb3	2819658
Fcas-III-m-5	15.72	Fvb3	3227048
Fcas-III-m-5	15.72	Fvb3	3227056
Fcas-III-m-5	15.72	Fvb3	3689352
Fcas-III-m-5	15.72	Fvb3	3689437
Fcas-III-m-5	15.72	Fvb2	26016445
Fcas-III-m-5	17.94	Fvb3	3103724
Fcas-III-m-5	22.4	Fvb3	5093007
Fcas-III-m-5	26.86	Fvb3	4533102
Fcas-III-m-5	26.86	Fvb3	4619356
Fcas-III-m-5	26.86	Fvb3	4752821
Fcas-III-m-5	26.86	Fvb3	4752888
Fcas-III-m-5	26.86	Fvb3	4752972
Fcas-III-m-5	26.86	Fvb3	4753028
Fcas-III-m-5	29.09	Fvb3	4619320
Fcas-III-m-5	33.54	Fvb3	6464071
Fcas-III-m-5	33.54	Fvb3	6464079
Fcas-III-m-5	33.54	Fvb3	6464116
Fcas-III-m-5	38	Fvb3	5476621
Fcas-III-m-5	40.22	Fvb3	5476705
Fcas-III-m-5	40.22	Fvb3	5476804
Fcas-III-m-5	40.22	Fvb3	5476850
Fcas-III-m-5	40.22	Fvb3	6442104
Fcas-III-m-5	42.45	Fvb3	5350707
Fcas-III-m-5	49.17	Fvb3	5110562
Fcas-III-m-5	55.88	Fvb3	6621203
Fcas-III-m-5	55.89	Fvb3	6738459
Fcas-III-m-5	55.89	Fvb3	6815629
Fcas-III-m-5	55.89	Fvb3	6815708
Fcas-III-m-5	55.89	Fvb3	7064685
Fcas-III-m-5	60.34	Fvb3	7916644
Fcas-III-m-5	60.34	Fvb3	7916686
Fcas-III-m-5	62.57	Fvb3	7433376
Fcas-III-m-5	62.57	Fvb3	7433432
Fcas-III-m-5	62.57	Fvb3	7577121
Fcas-III-m-5	62.57	Fvb3	7708006
Fcas-III-m-5	62.57	Fvb3	7708021
Fcas-III-m-5	62.57	Fvb3	7916694
Fcas-III-m-5	62.57	Fvb3	8226762
Fcas-III-m-5	64.79	Fvb3	8083435
Fcas-III-m-5	69.25	Fvb3	7530328
Fcas-III-m-5	73.71	Fvb3	9601521
Fcas-III-m-5	73.71	Fvb3	9642906
Fcas-III-m-5	75.94	Fvb3	8396310
Fcas-III-m-5	80.4	Fvb3	9888836
Fcas-III-m-5	82.62	iinumae_contig122440	844
Fcas-III-m-5	82.62	Fvb3	10150919
Fcas-III-m-5	87.09	vesca_scf0510031	576
Fcas-III-m-5	96.08	Fvb3	20097961
Fcas-III-m-5	98.31	Fvb3	19301994
Fcas-III-m-5	100.54	Fvb1	12390549
Fcas-III-m-5	109.54	Fvb3	11743087
Fcas-III-m-5	116.27	Fvb3	12832427
Fcas-III-m-5	118.5	Fvb3	12441771
Fcas-III-m-5	118.5	Fvb3	12832280
Fcas-III-m-5	118.5	Fvb3	12832321
Fcas-III-m-5	120.73	Fvb3	12725336
Fcas-III-m-5	132.04	Fvb3	21586293
Fcas-III-m-5	134.27	Fvb3	22601327
Fcas-III-m-5	136.5	Fvb3	22601217
Fcas-III-m-5	143.23	Fvb6	19516480
Fcas-III-m-5	149.95	Fvb3	20174026
Fcas-III-m-5	154.76	iinumae_contig29036	922
Fcas-III-m-5	175.32	Fvb3	22197754
Fcas-III-m-5	177.72	Fvb3	15587903
Fcas-III-m-5	177.72	Fvb3	15587907
Fcas-III-m-5	177.72	Fvb3	16553873
Fcas-III-m-5	177.72	Fvb3	22785561
Fcas-III-m-5	180.66	Fvb3	5761240
Fcas-III-m-5	186.64	Fvb1	14901217
Fcas-III-m-5	191.09	Fvb4	21387063
Fcas-III-m-5	191.09	Fvb4	21392524
Fcas-III-m-5	197.8	Fvb3	16327490
Fcas-III-m-5	200.03	iinumae_contig55943	190
Fcas-III-m-5	200.03	iinumae_contig55943	224
Fcas-III-m-5	204.48	Fvb3	22740901
Fcas-III-m-5	204.48	Fvb3	22740946
Fcas-III-m-5	208.94	Fvb3	23980181
Fcas-III-m-5	208.94	Fvb3	26638808
Fcas-III-m-5	211.16	Fvb3	25306071
Fcas-III-m-5	211.16	Fvb3	26489480
Fcas-III-m-5	232.34	Fvb3	30354751
Fcas-III-m-5	232.34	Fvb3	32288091
Fcas-III-m-5	232.34	Fvb3	32728531
Fcas-III-m-5	232.34	Fvb3	33055228
Fcas-III-m-5	232.34	Fvb3	33055287
Fcas-III-m-5	232.35	Fvb3	31027086
Fcas-III-m-5	232.35	Fvb3	32090592
Fcas-III-m-5	232.35	Fvb3	32203982
Fcas-III-m-5	232.35	Fvb3	32713366
Fcas-III-m-5	232.35	Fvb3	32728318
Fcas-III-m-5	234.57	Fvb3	30135968
Fcas-III-m-5	234.57	Fvb3	30160587
Fcas-III-m-5	236.8	Fvb3	30160512
Fcas-III-m-5	243.51	Fvb3	28985300
Fcas-III-m-5	252.7	Fvb3	29102197
Fcas-III-p-1	0	Fvb3	403555
Fcas-III-p-1	2.27	Fvb3	1013614
Fcas-III-p-1	4.5	Fvb3	1599709
Fcas-III-p-1	4.5	Fvb3	1750112
Fcas-III-p-1	4.5	Fvb3	1373554
Fcas-III-p-1	6.72	Fvb3	2604024
Fcas-III-p-1	6.72	Fvb3	2015004
Fcas-III-p-1	6.72	Fvb3	2578773
Fcas-III-p-1	6.72	Fvb3	2666897
Fcas-III-p-1	6.72	Fvb3	2219482
Fcas-III-p-1	8.95	Fvb3	2129440
Fcas-III-p-1	17.94	Fvb3	2966349
Fcas-III-p-1	24.66	Fvb2	13437719
Fcas-III-p-1	29.12	Fvb3	3389446
Fcas-III-p-1	29.12	Fvb3	3389447
Fcas-III-p-1	31.34	Fvb3	4210241
Fcas-III-p-1	33.57	Fvb3	4272628
Fcas-III-p-1	33.57	Fvb3	4533030
Fcas-III-p-1	33.57	Fvb3	4619495
Fcas-III-p-1	33.57	Fvb3	4533031
Fcas-III-p-1	33.57	Fvb3	4272685
Fcas-III-p-1	35.79	Fvb3	4919193
Fcas-III-p-1	35.79	Fvb3	4919247
Fcas-III-p-1	42.5	Fvb3	5476881
Fcas-III-p-1	51.49	Fvb3	8016723
Fcas-III-p-1	53.72	Fvb3	8226567
Fcas-III-p-1	53.72	Fvb3	9154390
Fcas-III-p-1	53.72	Fvb3	7601153
Fcas-III-p-1	53.72	Fvb3	9104783
Fcas-III-p-1	53.72	Fvb3	7955967
Fcas-III-p-1	53.72	Fvb3	7708035
Fcas-III-p-1	53.72	Fvb3	7707956
Fcas-III-p-1	55.94	Fvb3	8514866
Fcas-III-p-1	62.65	Fvb3	9642768
Fcas-III-p-1	64.88	Fvb3	9601341
Fcas-III-p-1	64.88	Fvb3	9601478
Fcas-III-p-1	64.88	Fvb3	9826156
Fcas-III-p-1	64.88	Fvb3	9601384
Fcas-III-p-1	64.88	Fvb3	9601400
Fcas-III-p-1	67.1	Fvb3	10132723
Fcas-III-p-1	67.1	Fvb3	10132651
Fcas-III-p-1	69.33	Fvb3	20098036
Fcas-III-p-1	78.33	Fvb7	12223641
Fcas-III-p-1	85.05	Fvb3	19301904
Fcas-III-p-1	85.05	Fvb3	19462977
Fcas-III-p-1	85.05	Fvb3	19301945
Fcas-III-p-1	85.05	Fvb3	19301918
Fcas-III-p-1	85.05	Fvb3	19301980
Fcas-III-p-1	87.27	Fvb3	18593959
Fcas-III-p-1	87.27	Fvb3	18506566
Fcas-III-p-1	91.73	Fvb3	11877643
Fcas-III-p-1	96.2	Fvb3	13367387
Fcas-III-p-1	98.42	Fvb3	11538720
Fcas-III-p-1	98.42	Fvb3	11877693
Fcas-III-p-1	98.42	Fvb3	11877755
Fcas-III-p-1	98.42	Fvb3	12832419
Fcas-III-p-1	98.42	Fvb4	8414033
Fcas-III-p-1	98.42	Fvb4	20095592
Fcas-III-p-1	98.42	Fvb3	12832187
Fcas-III-p-1	98.42	Fvb3	11877736
Fcas-III-p-1	100.65	Fvb0	884046
Fcas-III-p-1	100.65	Fvb3	20684293
Fcas-III-p-1	100.65	Fvb3	15155617
Fcas-III-p-1	100.65	Fvb3	20888655
Fcas-III-p-1	100.65	Fvb0	1761871
Fcas-III-p-1	102.87	Fvb3	22098827
Fcas-III-p-1	102.87	Fvb3	21314174
Fcas-III-p-1	102.87	Fvb3	17421038
Fcas-III-p-1	109.58	Fvb4	21387043
Fcas-III-p-1	109.58	Fvb4	21458572
Fcas-III-p-1	109.58	Fvb4	21387000
Fcas-III-p-1	109.58	Fvb4	21458648
Fcas-III-p-1	109.58	Fvb2	16623300
Fcas-III-p-1	128.19	Fvb5	6309812
Fcas-III-p-1	132.67	Fvb2	17189670
Fcas-III-p-1	132.67	Fvb3	26053702
Fcas-III-p-1	132.67	Fvb3	26053886
Fcas-III-p-1	137.13	Fvb3	27079079
Fcas-III-p-1	143.84	Fvb3	27797628
Fcas-III-p-1	143.84	Fvb3	27270794
Fcas-III-p-1	150.55	Fvb3	31105343
Fcas-III-p-1	155.01	Fvb3	30317285
Fcas-III-p-1	155.01	Fvb3	30968757
Fcas-III-p-1	155.01	Fvb3	30968662
Fcas-III-p-1	155.01	Fvb3	30469342
Fcas-III-p-1	155.01	Fvb3	30135829
Fcas-III-p-1	155.01	Fvb3	30135962
Fcas-III-p-1	155.01	vesca_scf0510609	482
Fcas-III-p-1	155.01	vesca_scf0510609	284
Fcas-III-p-1	155.01	Fvb3	30308513
Fcas-III-p-1	155.01	Fvb3	31988418
Fcas-III-p-1	155.01	vesca_scf0510609	424
Fcas-III-p-1	157.24	Fvb3	30801453
Fcas-III-p-1	157.24	Fvb3	32203995
Fcas-III-p-1	157.24	Fvb3	32586558
Fcas-III-p-1	157.24	Fvb3	32101432
Fcas-III-p-1	157.24	vesca_scf0510609	518
Fcas-III-p-1	157.24	vesca_scf0510609	392
Fcas-III-p-1	159.51	Fvb3	32288108
Fcas-III-p-2	0	Fvb5	16134201
Fcas-III-p-2	13.99	Fvb3	15336395
Fcas-III-p-2	13.99	Fvb3	17012329
Fcas-III-p-2	18.45	Fvb3	26583267
Fcas-III-p-2	20.67	Fvb3	21314224
Fcas-III-p-2	20.67	Fvb3	21756459
Fcas-III-p-2	20.67	Fvb3	21792313
Fcas-III-p-2	20.67	Fvb3	22098774
Fcas-III-p-2	20.67	Fvb3	31238061
Fcas-III-p-2	22.89	Fvb3	17421074
Fcas-III-p-3	0	Fvb3	3456798
Fcas-III-p-3	0	Fvb3	3456828
Fcas-III-p-3	2.27	Fvb3	2913344
Fcas-III-p-3	2.27	Fvb3	2939730
Fcas-III-p-3	2.27	Fvb3	3499519
Fcas-III-p-3	2.27	Fvb3	3652150
Fcas-III-p-3	2.27	Fvb3	4272704
Fcas-III-p-3	6.73	Fvb3	5092881
Fcas-III-p-3	6.73	Fvb3	5092973
Fcas-III-p-3	6.73	Fvb3	5093014
Fcas-III-p-3	6.73	Fvb3	5110463
Fcas-III-p-3	8.96	Fvb3	6096244
Fcas-III-p-3	8.96	Fvb3	6551813
Fcas-III-p-3	8.96	Fvb3	6601574
Fcas-III-p-3	8.96	Fvb3	6621276
Fcas-III-p-3	13.42	Fvb3	5933144
Fcas-III-p-3	20.14	Fvb3	5987775
Fcas-III-p-3	22.36	Fvb3	6938830
Fcas-III-p-3	22.36	Fvb3	6938881
Fcas-III-p-3	22.36	Fvb3	6980336
Fcas-III-p-3	22.36	Fvb3	7064661
Fcas-III-p-3	24.59	iinumae_contig106867	556
Fcas-III-p-3	24.59	Fvb3	7850149
Fcas-III-p-3	24.59	Fvb3	7905956
Fcas-III-p-3	24.59	Fvb3	7955918
Fcas-III-p-3	24.59	Fvb3	8103469
Fcas-III-p-3	24.59	Fvb3	8226778
Fcas-III-p-3	24.59	Fvb3	9104921
Fcas-III-p-3	24.59	Fvb3	9154582
Fcas-III-p-3	24.59	Fvb3	9158819
Fcas-III-p-3	24.59	Fvb3	9384258
Fcas-III-p-3	26.82	Fvb3	8016726
Fcas-III-p-3	26.82	Fvb3	8016730
Fcas-III-p-3	31.27	Fvb3	10037314
Fcas-III-p-3	31.27	Fvb3	10037395
Fcas-III-p-3	35.73	Fvb0	150001
Fcas-III-p-3	35.73	Fvb0	150099
Fcas-III-p-3	40.19	Fvb3	18506624
Fcas-III-p-3	40.19	Fvb3	18506637
Fcas-III-p-3	49.18	Fvb5	23144974
Fcas-III-p-3	53.65	Fvb3	12725473
Fcas-III-p-3	58.1	Fvb0	1769537
Fcas-III-p-3	58.1	Fvb6	30213766
Fcas-III-p-3	60.33	Fvb3	13964289
Fcas-III-p-3	60.33	Fvb3	13964311
Fcas-III-p-3	64.79	Fvb2	3244647
Fcas-III-p-3	67.02	Fvb3	21586274
Fcas-III-p-3	73.88	Fvb3	21792257
Fcas-III-p-4	0	Fvb3	318163
Fcas-III-p-4	4.56	Fvb3	317954
Fcas-III-p-4	4.56	Fvb3	1157013
Fcas-III-p-4	6.78	Fvb3	1688001
Fcas-III-p-4	6.78	Fvb2	25644767
Fcas-III-p-4	9	Fvb3	2015025
Fcas-III-p-4	9	Fvb3	2338077
Fcas-III-p-4	13.47	Fvb3	4476238
Fcas-III-p-4	22.47	Fvb3	5476763
Fcas-III-p-4	24.69	Fvb3	6849156
Fcas-III-p-4	26.92	Fvb3	7201089
Fcas-III-p-4	31.48	Fvb3	8186860
Fcas-III-p-5	0	iinumae_contig08466	397
Fcas-III-p-5	6.71	Fvb3	29474851
Fcas-III-p-5	11.18	Fvb3	30135980
Fcas-III-p-5	11.18	Fvb3	30160572
Fcas-III-p-5	11.18	Fvb3	30308468
Fcas-III-p-5	11.18	Fvb3	30354773
Fcas-III-p-5	11.18	Fvb3	30523934
Fcas-III-p-5	11.18	Fvb3	30968643
Fcas-III-p-5	11.18	Fvb3	31027090
Fcas-III-p-5	11.18	Fvb3	31027182
Fcas-III-p-5	11.18	Fvb3	31027197
Fcas-III-p-5	11.18	Fvb3	32090607
Fcas-III-p-5	11.18	Fvb3	32728233
Fcas-III-p-5	11.18	Fvb3	32728261
Fcas-III-p-5	11.18	Fvb3	32728347
Fcas-III-p-5	11.18	Fvb3	32728378
Fcas-III-p-5	11.18	Fvb3	32728381
Fcas-III-p-5	11.18	Fvb3	32728528
Fcas-III-p-5	11.18	Fvb3	33100778
Fcas-III-p-5	11.18	Fvb3	33100845
Fcas-III-p-5	13.41	Fvb3	31104124
Fcas-III-p-5	20.27	Fvb3	32583041
Fcas-IV-m-1	0	Fvb4	9786558
Fcas-IV-m-1	9.19	Fvb4	417381
Fcas-IV-m-1	9.19	Fvb4	1496606
Fcas-IV-m-1	9.19	Fvb4	1742698
Fcas-IV-m-1	9.19	Fvb4	1742757
Fcas-IV-m-1	9.19	Fvb4	1759797
Fcas-IV-m-1	9.19	Fvb4	1759879
Fcas-IV-m-1	9.2	Fvb4	239020
Fcas-IV-m-1	11.42	Fvb4	3251954
Fcas-IV-m-1	11.42	Fvb4	3299222
Fcas-IV-m-1	11.42	Fvb4	3299266
Fcas-IV-m-1	11.42	Fvb4	3312523
Fcas-IV-m-1	11.42	Fvb4	3351528
Fcas-IV-m-1	11.42	Fvb4	3351565
Fcas-IV-m-1	11.42	Fvb4	3353082
Fcas-IV-m-1	11.42	Fvb4	3366014
Fcas-IV-m-1	15.88	Fvb4	2748636
Fcas-IV-m-1	15.88	Fvb4	4574922
Fcas-IV-m-1	15.88	Fvb4	4823273
Fcas-IV-m-1	15.88	Fvb4	4944187
Fcas-IV-m-1	15.88	Fvb4	4944297
Fcas-IV-m-1	15.88	Fvb4	4956587
Fcas-IV-m-1	15.88	Fvb4	7812491
Fcas-IV-m-1	15.88	Fvb4	8119998
Fcas-IV-m-1	20.34	Fvb4	13693569
Fcas-IV-m-1	22.56	Fvb4	14927411
Fcas-IV-m-1	22.56	Fvb4	15463946
Fcas-IV-m-1	22.56	Fvb4	17671259
Fcas-IV-m-1	22.56	Fvb4	17671417
Fcas-IV-m-1	22.56	Fvb4	17932827
Fcas-IV-m-1	22.56	Fvb4	17932882
Fcas-IV-m-1	22.56	Fvb4	18038747
Fcas-IV-m-1	22.56	Fvb4	18794012
Fcas-IV-m-1	24.79	Fvb4	14922450
Fcas-IV-m-1	29.24	Fvb4	18208944
Fcas-IV-m-1	29.24	Fvb4	18208945
Fcas-IV-m-1	35.96	Fvb4	17410708
Fcas-IV-m-1	42.68	Fvb4	20803476
Fcas-IV-m-1	44.91	Fvb4	16722179
Fcas-IV-m-1	44.91	Fvb4	16990211
Fcas-IV-m-1	47.14	Fvb3	1440159
Fcas-IV-m-1	53.85	Fvb4	20652956
Fcas-IV-m-1	53.85	Fvb4	20653021
Fcas-IV-m-1	53.85	Fvb4	20976038
Fcas-IV-m-1	53.85	Fvb4	20987987
Fcas-IV-m-1	53.85	Fvb4	22433367
Fcas-IV-m-1	60.56	Fvb4	23009379
Fcas-IV-m-1	60.56	Fvb4	23053270
Fcas-IV-m-1	60.56	Fvb4	23355557
Fcas-IV-m-1	62.78	Fvb4	23837818
Fcas-IV-m-1	65.01	Fvb4	23768582
Fcas-IV-m-1	69.46	Fvb4	25795181
Fcas-IV-m-1	80.76	Fvb4	26489132
Fcas-IV-m-1	82.99	Fvb4	26883024
Fcas-IV-m-1	82.99	Fvb4	27541010
Fcas-IV-m-1	82.99	Fvb4	28440461
Fcas-IV-m-1	85.21	Fvb4	26100282
Fcas-IV-m-1	85.21	Fvb4	26165856
Fcas-IV-m-1	89.67	Fvb4	24629490
Fcas-IV-m-1	94.12	Fvb4	24472003
Fcas-IV-m-1	105.42	Fvb4	28229322
Fcas-IV-m-1	109.88	Fvb2	21962300
Fcas-IV-m-1	109.88	Fvb4	29210428
Fcas-IV-m-1	109.88	Fvb4	29258119
Fcas-IV-m-1	112.1	Fvb4	29475139
Fcas-IV-m-1	112.1	Fvb4	29475211
Fcas-IV-m-1	118.81	Fvb4	31091369
Fcas-IV-m-1	121.04	Fvb4	29617278
Fcas-IV-m-1	121.04	Fvb4	29617311
Fcas-IV-m-1	121.04	Fvb4	30233036
Fcas-IV-m-1	121.04	Fvb4	30817805
Fcas-IV-m-1	121.04	Fvb4	31049113
Fcas-IV-m-1	121.04	Fvb4	31185824
Fcas-IV-m-1	121.04	Fvb4	31347710
Fcas-IV-m-1	121.04	Fvb4	31347768
Fcas-IV-m-1	121.04	Fvb4	31347813
Fcas-IV-m-1	121.04	Fvb4	31625542
Fcas-IV-m-1	121.04	Fvb4	32423083
Fcas-IV-m-1	123.27	Fvb4	31347861
Fcas-IV-m-1	127.83	Fvb4	31248157
Fcas-IV-m-2	0	Fvb4	1403512
Fcas-IV-m-2	2.22	Fvb4	1403330
Fcas-IV-m-2	2.22	Fvb4	1496600
Fcas-IV-m-2	2.22	Fvb4	2095371
Fcas-IV-m-2	2.22	Fvb4	2095402
Fcas-IV-m-2	4.44	Fvb4	2426128
Fcas-IV-m-2	4.44	Fvb4	3351574
Fcas-IV-m-2	4.44	Fvb6	22959081
Fcas-IV-m-2	6.67	Fvb4	2816380
Fcas-IV-m-2	13.37	Fvb4	3852355
Fcas-IV-m-2	17.83	Fvb4	4575024
Fcas-IV-m-2	17.83	Fvb4	4944140
Fcas-IV-m-2	17.83	Fvb4	4944141
Fcas-IV-m-2	17.83	Fvb4	4956676
Fcas-IV-m-2	17.83	Fvb4	5574621
Fcas-IV-m-2	17.83	Fvb4	7647980
Fcas-IV-m-2	20.06	Fvb4	9550622
Fcas-IV-m-2	24.52	Fvb4	7812415
Fcas-IV-m-2	28.98	Fvb4	13976708
Fcas-IV-m-2	28.98	Fvb3	28524011
Fcas-IV-m-2	31.21	Fvb4	13408567
Fcas-IV-m-2	31.21	Fvb4	13408678
Fcas-IV-m-2	31.21	Fvb4	13616602
Fcas-IV-m-2	31.21	Fvb4	13616699
Fcas-IV-m-2	31.21	Fvb4	13655630
Fcas-IV-m-2	31.21	Fvb4	14855680
Fcas-IV-m-2	31.21	Fvb4	14927427
Fcas-IV-m-2	31.21	Fvb4	14927429
Fcas-IV-m-2	31.21	Fvb4	15011589
Fcas-IV-m-2	33.43	Fvb4	14927216
Fcas-IV-m-2	35.66	Fvb4	15303765
Fcas-IV-m-2	35.66	Fvb4	17671300
Fcas-IV-m-2	42.38	Fvb4	20578420
Fcas-IV-m-2	51.38	Fvb4	20310956
Fcas-IV-m-2	55.84	iinumae_contig04800	354
Fcas-IV-m-2	55.84	iinumae_contig04800	400
Fcas-IV-m-2	55.84	Fvb4	16022344
Fcas-IV-m-2	55.84	Fvb4	19840007
Fcas-IV-m-2	55.84	Fvb4	20327545
Fcas-IV-m-2	55.84	Fvb4	20327638
Fcas-IV-m-2	55.84	Fvb4	20327682
Fcas-IV-m-2	55.84	Fvb4	20578557
Fcas-IV-m-2	60.29	Fvb4	21050625
Fcas-IV-m-2	62.52	Fvb4	21057578
Fcas-IV-m-2	64.74	Fvb4	22056425
Fcas-IV-m-2	69.2	Fvb4	23009430
Fcas-IV-m-2	71.42	Fvb4	22955805
Fcas-IV-m-2	71.42	Fvb4	22959227
Fcas-IV-m-2	71.42	Fvb4	23009396
Fcas-IV-m-2	71.42	Fvb4	23053314
Fcas-IV-m-2	71.42	Fvb4	23229232
Fcas-IV-m-2	78.13	Fvb4	25808233
Fcas-IV-m-2	78.13	Fvb4	25962692
Fcas-IV-m-2	114.56	Fvb6	24536295
Fcas-IV-m-2	114.56	Fvb4	31625370
Fcas-IV-m-2	114.56	Fvb4	31625478
Fcas-IV-m-2	114.56	Fvb4	31689963
Fcas-IV-m-2	114.56	Fvb4	32064713
Fcas-IV-m-2	114.56	Fvb4	32064758
Fcas-IV-m-2	114.56	Fvb4	32317564
Fcas-IV-m-2	116.79	Fvb4	30701165
Fcas-IV-m-2	123.51	Fvb4	29712498
Fcas-IV-m-2	127.97	Fvb4	29210362
Fcas-IV-m-2	134.69	Fvb4	27897678
Fcas-IV-m-2	139.15	Fvb5	17909765
Fcas-IV-m-2	139.15	Fvb4	24472215
Fcas-IV-m-2	139.15	Fvb4	24629364
Fcas-IV-m-2	139.15	Fvb4	26100291
Fcas-IV-m-2	139.15	Fvb4	26186372
Fcas-IV-m-2	141.38	Fvb4	26696792
Fcas-IV-m-2	141.38	Fvb4	26914768
Fcas-IV-m-2	150.57	Fvb4	24629464
Fcas-IV-m-2	175.09	Fvb4	23840872
Fcas-IV-m-3	0	Fvb4	467843
[truncated: 2,582 more rows]
