# Supplementary material for: Present‐day sympatry belies the evolutionary origin of a high‐order polyploid
Source: New Phytol. 2017 Aug 3;216(1):279–90. doi: 10.1111/nph.14711 (PMC5637924; doi:10.1111/nph.14711)
Supplement: Supplementary file 5 — Table S4 Post hoc tests of introgression in linkage group‐specific sequences [file NPH-216-279-s005.xlsx]

## Sheet: SI_Cover
New Phytologist Supporting Information
Article title: Present-day sympatry belies the evolutionary origin of a high-order polyploid
Authors: Na Wei, Jacob A. Tennessen, Aaron Liston and Tia-Lynn Ashman
Article acceptance date: 20 June 2017

## Sheet: Table S4
Table S4 Post-hoc tests of introgression in linkage group-specific sequences.
Chromosome	Linkage groupa	% sites shared with the Av cladeb	% sites shared with B cladesc	% sites shared with outgroupd
I	Fcas-I-m-3	0.0833333	0.333333	0.583333
VI	Fcas-VI-m-1	0.920455	0.0113636	0.0681818
VI	Fcas-VI-m-3	0.188312	0.753247	0.0584416
VI	Fcas-VI-p-1	0.631579	0.368421	0
VI	Fcas-VI-p-3	0.904762	0.0952381	0
VII	Fchil-VII-B1	0.20339	0.644068	0.152542
VII	Fvirg-VII-B1	0.297619	0.52381	0.178571
VII	Fcas-VII-m-2	0.277778	0.611111	0.111111
VII	Fcas-VII-m-4	0.219178	0.630137	0.150685
a Post-hoc tests of introgression were only performed for linkage groups that were recovered at unexpected phylogenetic positions. b The per cent of phylogenetic informative sites shared with the Av subgenome clade, that is, Fragaria vesca ssp. vesca (FvH4) and F. vesca ssp. bracteata (MRD30, MRD60 and LNF23). c The per cent of phylogenetic informative sites shared with the B subgenome clade, tha…
